# Supplementary material for: Extraction and annotation of human mitochondrial genomes from 1000 Genomes Whole Exome Sequencing data
Source: BMC Genomics. 2014 May 6;15(Suppl 3):S2. doi: 10.1186/1471-2164-15-S3-S2 (PMC4083402; doi:10.1186/1471-2164-15-S3-S2)
Supplement: Additional File 1 — Samples annotation integrated with haplogroup assignment, mitochondrial coverage and per base depth. Information about ethnicity, gender, mitochondrial genome coverage and the capture technology used for the 1242 samples, is available at the 1000 Genomes web site [26]. Haplogroup for each sample is also reported, predicted through the mt-classifier tool in HmtDB [18]. The 1000 Genomes Phase 1 data collection included 827 out of 1242 samples, while the remaining 415 are additional individuals, listed within the 2012-05-22 exome alignment index [27], which comprised all the exome samples aligned by the Consortium. Twenty-eight low coverage samples were used as controls to validate mitochondrial variants detected in exome samples. [file 1471-2164-15-S3-S2-S1.xlsx]

## Sheet: Sheet1
Additional File 1: Samples annotation integrated with haplogroup assignment, mitochondrial coverage and per base depth
Sample	Population	Population Description	Gender	Haplogroup	Exome Sequencing Platform	Coverage	Perbasedepth	Other info	Low Coverage Control
HG01879	ACB	African Caribbean in Barbados	male	L3b2	Nimblegen	99.7767	47.116	additional individual
HG01880	ACB	African Caribbean in Barbados	female	L2c	Nimblegen	99.7284	63.86	additional individual
HG01882	ACB	African Caribbean in Barbados	male	not predicted	Nimblegen	13.483	5.986	additional individual
HG01883	ACB	African Caribbean in Barbados	female	not predicted	Nimblegen	25.6926	6.177	additional individual
HG01885	ACB	African Caribbean in Barbados	male	not predicted	Agilent	11.5638	6.24	additional individual
HG01886	ACB	African Caribbean in Barbados	female	L1'2'3'4'5'6	Agilent	98.5696	29.521	additional individual
HG01896	ACB	African Caribbean in Barbados	female	L2a1c3	Nimblegen	99.837	61.35	additional individual
HG01914	ACB	African Caribbean in Barbados	male	L3b1a	Nimblegen	99.8733	126.344	additional individual
HG01915	ACB	African Caribbean in Barbados	female	L2a1f	Nimblegen	99.7586	91.908	additional individual
HG01956	ACB	African Caribbean in Barbados	female	not predicted	Agilent	80.892	11.109	additional individual
HG01958	ACB	African Caribbean in Barbados	female	L2a1e1	Nimblegen	99.656	59.886	additional individual
HG01985	ACB	African Caribbean in Barbados	female	L3e1	Nimblegen	99.8853	92.24	additional individual
HG01986	ACB	African Caribbean in Barbados	male	L1	Nimblegen	99.2395	42.346	additional individual
HG01988	ACB	African Caribbean in Barbados	male	not predicted	Agilent	5.7879	6.212	additional individual
HG01989	ACB	African Caribbean in Barbados	female	not predicted	Agilent	10.749	5.889	additional individual
HG01990	ACB	African Caribbean in Barbados	male	L1	Nimblegen	98.8472	35.216	additional individual
HG02012	ACB	African Caribbean in Barbados	female	L3e2a1a	Nimblegen	99.8189	54.758	additional individual
HG02013	ACB	African Caribbean in Barbados	male	L3e1a	Nimblegen	99.8733	112.659	additional individual
HG02014	ACB	African Caribbean in Barbados	male	L1'2'3'4'5'6	Agilent	99.2033	72.41	additional individual
HG02051	ACB	African Caribbean in Barbados	male	L2a1f	Nimblegen	99.9276	96.253	additional individual
HG02052	ACB	African Caribbean in Barbados	female	not predicted	Agilent	50.7212	7.553	additional individual
HG02053	ACB	African Caribbean in Barbados	male	L1	Nimblegen	99.5292	59.744	additional individual
HG02095	ACB	African Caribbean in Barbados	female	not predicted	Agilent	15.4747	6.137	additional individual
HG02107	ACB	African Caribbean in Barbados	male	not predicted	Agilent	14.7927	6.99	additional individual
HG02108	ACB	African Caribbean in Barbados	female	not predicted	Agilent	1.3519	5.688	additional individual
HG02111	ACB	African Caribbean in Barbados	female	not predicted	Agilent	3.1565	5.369	additional individual
HG02143	ACB	African Caribbean in Barbados	male	not predicted	Agilent	19.7175	5.932	additional individual
HG02144	ACB	African Caribbean in Barbados	female	not predicted	Agilent	10.4231	6.65	additional individual
HG02283	ACB	African Caribbean in Barbados	male	not predicted	Agilent	8.9927	6.722	additional individual
HG02284	ACB	African Caribbean in Barbados	male	not predicted	Agilent	8.6728	5.625	additional individual
HG02307	ACB	African Caribbean in Barbados	male	not predicted	Agilent	5.0818	5.723	additional individual
HG02308	ACB	African Caribbean in Barbados	female	not predicted	Agilent	58.8388	7.399	additional individual
HG02309	ACB	African Caribbean in Barbados	female	not predicted	Agilent	8.4797	5.665	additional individual
HG02314	ACB	African Caribbean in Barbados	male	not predicted	Agilent	12.0406	6.144	additional individual
HG02315	ACB	African Caribbean in Barbados	female	not predicted	Agilent	13.4106	6.53	additional individual
HG02322	ACB	African Caribbean in Barbados	female	not predicted	Agilent	32.7238	6.691	additional individual
HG02323	ACB	African Caribbean in Barbados	male	not predicted	Agilent	11.8716	6.153	additional individual
HG02325	ACB	African Caribbean in Barbados	female	not predicted	Agilent	2.565	5.619	additional individual
HG02330	ACB	African Caribbean in Barbados	male	not predicted	Agilent	43.6961	6.854	additional individual
HG02332	ACB	African Caribbean in Barbados	male	not predicted	Agilent	5.9509	5.648	additional individual
HG02334	ACB	African Caribbean in Barbados	male	not predicted	Agilent	7.3813	5.934	additional individual
HG02337	ACB	African Caribbean in Barbados	female	not predicted	Agilent	10.417	6.116	additional individual
HG02339	ACB	African Caribbean in Barbados	female	not predicted	Agilent	6.3673	5.92	additional individual
HG02343	ACB	African Caribbean in Barbados	male	not predicted	Agilent	30.6536	6.392	additional individual
HG02419	ACB	African Caribbean in Barbados	female	not predicted	Agilent	3.3013	6.42	additional individual
HG02420	ACB	African Caribbean in Barbados	male	not predicted	Agilent	2.9151	5.607	additional individual
HG02427	ACB	African Caribbean in Barbados	female	not predicted	Agilent	6.0474	5.823	additional individual
HG02429	ACB	African Caribbean in Barbados	male	not predicted	Agilent	83.2458	11.43	additional individual
HG02433	ACB	African Caribbean in Barbados	male	not predicted	Agilent	10.4653	5.895	additional individual
HG02436	ACB	African Caribbean in Barbados	male	not predicted	Agilent	2.1486	6.851	additional individual
HG02442	ACB	African Caribbean in Barbados	male	not predicted	Agilent	6.8924	5.68	additional individual
HG02445	ACB	African Caribbean in Barbados	male	not predicted	Agilent	6.7656	5.75	additional individual
HG02449	ACB	African Caribbean in Barbados	male	L3e4a	Agilent	99.7767	103.978	additional individual
HG02450	ACB	African Caribbean in Barbados	female	L3e2a1b1	Agilent	99.9457	262.651	additional individual
HG02470	ACB	African Caribbean in Barbados	male	L3b2	Agilent	99.9879	674.571	additional individual
HG02471	ACB	African Caribbean in Barbados	female	L3b1a7	Agilent	99.8733	185.421	additional individual
HG02478	ACB	African Caribbean in Barbados	male	L3b1a	Agilent	99.8793	152.499	additional individual
HG02489	ACB	African Caribbean in Barbados	male	L2a1_143	Agilent	99.7344	129.5	additional individual
NA19625	ASW	African Ancestry in Southwest US	female	L2a1_143	Agilent	99.9578	512.162	phase1
NA19700	ASW	African Ancestry in Southwest US	male	L3e2b_152	Agilent	99.9215	534.435	phase1
NA19701	ASW	African Ancestry in Southwest US	female	M80'D	Agilent	99.994	586.842	phase1
NA19703	ASW	African Ancestry in Southwest US	male	L0a1b1a	Agilent	99.8974	518.173	phase1
NA19704	ASW	African Ancestry in Southwest US	female	L3e2a	Agilent	99.994	519.21	phase1
NA19707	ASW	African Ancestry in Southwest US	female	L3e2a	Agilent	99.9879	562.525	phase1
NA19711	ASW	African Ancestry in Southwest US	male	L3e3b	Agilent	99.9759	523.131	phase1
NA19712	ASW	African Ancestry in Southwest US	female	L1	Agilent	99.7707	387.16	phase1
NA19713	ASW	African Ancestry in Southwest US	female	L0a2a2a	Agilent	99.9276	504.34	phase1
NA19818	ASW	African Ancestry in Southwest US	male	L3e1a3a	Agilent	99.9879	503.524	phase1
NA19819	ASW	African Ancestry in Southwest US	female	L3e2b_152	Agilent	99.9638	707.845	phase1
NA19834	ASW	African Ancestry in Southwest US	male	L1b1a_16293	Agilent	99.9759	640.267	phase1
NA19835	ASW	African Ancestry in Southwest US	female	L2b'c	Agilent	99.9578	747.621	phase1	X
NA19900	ASW	African Ancestry in Southwest US	male	L3e3b	Agilent	99.9215	125.327	phase1
NA19901	ASW	African Ancestry in Southwest US	female	L3f1b1a	Agilent	99.9879	588.434	phase1
NA19904	ASW	African Ancestry in Southwest US	male	L0a2a2a	Agilent	99.9034	487.201	phase1
NA19908	ASW	African Ancestry in Southwest US	male	L2a1c	Agilent	99.9759	383.501	phase1
NA19909	ASW	African Ancestry in Southwest US	female	L1b2	Agilent	99.9215	528.254	phase1
NA19914	ASW	African Ancestry in Southwest US	female	L1c3a	Agilent	99.8672	564.37	phase1
NA19916	ASW	African Ancestry in Southwest US	male	L1b1a9	Agilent	99.9638	642.111	phase1
NA19917	ASW	African Ancestry in Southwest US	female	L1	Agilent	99.8793	574.963	phase1
NA19920	ASW	African Ancestry in Southwest US	male	L3h1b2	Agilent	99.9578	735.5	phase1	X
NA19921	ASW	African Ancestry in Southwest US	female	L3e2a	Agilent	99.9879	619.512	phase1
NA19982	ASW	African Ancestry in Southwest US	male	M32c	Agilent	99.9819	552.684	phase1
NA19985	ASW	African Ancestry in Southwest US	female	L0a2a2a	Agilent	99.7888	260.892	phase1
NA20126	ASW	African Ancestry in Southwest US	male	L2a1f1	Agilent	99.7465	142.209	phase1
NA20127	ASW	African Ancestry in Southwest US	female	L2b'c'd	Agilent	99.7465	196.208	phase1
NA20276	ASW	African Ancestry in Southwest US	female	L2a1a3a	Agilent	99.9095	169.476	phase1
NA20278	ASW	African Ancestry in Southwest US	male	L3e2a1b1	Agilent	99.9095	179.599	phase1
NA20281	ASW	African Ancestry in Southwest US	male	L1'2'3'4'5'6	Agilent	99.6982	183.424	phase1
NA20282	ASW	African Ancestry in Southwest US	female	L1b1a4	Agilent	99.8008	183.725	phase1
NA20287	ASW	African Ancestry in Southwest US	female	L2a1a2a1	Agilent	99.9276	202.886	phase1
NA20289	ASW	African Ancestry in Southwest US	female	L1b1a_16293	Agilent	99.8189	182.682	phase1
NA20291	ASW	African Ancestry in Southwest US	male	L3e4a	Agilent	99.9215	231.64	phase1
NA20294	ASW	African Ancestry in Southwest US	female	L3d1b3a	Agilent	99.8733	134.618	phase1
NA20296	ASW	African Ancestry in Southwest US	female	L3d4	Agilent	99.8552	146.764	phase1
NA20299	ASW	African Ancestry in Southwest US	female	M8	Agilent	99.5956	121.993	phase1
NA20313	ASW	African Ancestry in Southwest US	female	L1b1	Agilent	99.9819	639.521	additional individual
NA20314	ASW	African Ancestry in Southwest US	female	A2_64	Agilent	99.8491	175.717	phase1
NA20317	ASW	African Ancestry in Southwest US	female	L3d4	Agilent	99.9155	187.273	phase1
NA20322	ASW	African Ancestry in Southwest US	female	L1	Agilent	99.481	145.491	phase1
NA20332	ASW	African Ancestry in Southwest US	female	L2a1l1	Agilent	99.831	156.936	phase1
NA20334	ASW	African Ancestry in Southwest US	female	L0a	Agilent	99.7103	137.341	phase1
NA20336	ASW	African Ancestry in Southwest US	female	L0a1a2	Agilent	99.8793	336.45	phase1
NA20340	ASW	African Ancestry in Southwest US	male	L2a1a1	Agilent	99.9396	417.889	phase1
NA20341	ASW	African Ancestry in Southwest US	female	L1b1a4	Agilent	99.9155	258.631	phase1
NA20342	ASW	African Ancestry in Southwest US	male	L3e2b_152	Agilent	99.831	186.93	phase1
NA20344	ASW	African Ancestry in Southwest US	female	L3e2b1a1	Agilent	99.9698	401.6	phase1
NA20346	ASW	African Ancestry in Southwest US	male	L3e2b1a1	Agilent	99.9215	277.205	phase1
NA20348	ASW	African Ancestry in Southwest US	male	L3e2b1a1	Agilent	99.8491	158.736	phase1
NA20356	ASW	African Ancestry in Southwest US	male	U6a5	Agilent	99.9155	177.984	phase1
HG00759	CDX	Chinese Dai in Xishuangbanna, China	female	not predicted	Nimblegen	11.9561	7.176	additional individual
HG00844	CDX	Chinese Dai in Xishuangbanna, China	male	not predicted	Nimblegen	92.8843	11.993	additional individual
HG00851	CDX	Chinese Dai in Xishuangbanna, China	female	not predicted	Nimblegen	91.0737	10.593	additional individual
HG00864	CDX	Chinese Dai in Xishuangbanna, China	female	M	Nimblegen	98.4006	17.721	additional individual
HG00866	CDX	Chinese Dai in Xishuangbanna, China	male	not predicted	Nimblegen	94.9001	10.814	additional individual
HG00879	CDX	Chinese Dai in Xishuangbanna, China	female	B5a1a	Nimblegen	97.5496	14.97	additional individual
HG00881	CDX	Chinese Dai in Xishuangbanna, China	male	D4b2b	Nimblegen	98.0445	15.515	additional individual
HG00956	CDX	Chinese Dai in Xishuangbanna, China	female	F1a'c'f	Nimblegen	97.5014	14.545	additional individual
HG00978	CDX	Chinese Dai in Xishuangbanna, China	female	R9b1a2	Nimblegen	97.4048	13.591	additional individual
HG00982	CDX	Chinese Dai in Xishuangbanna, China	male	not predicted	Nimblegen	96.8616	14.73	additional individual
HG00983	CDX	Chinese Dai in Xishuangbanna, China	male	not predicted	Nimblegen	93.7111	11.485	additional individual
HG01028	CDX	Chinese Dai in Xishuangbanna, China	male	not predicted	Nimblegen	92.6187	11.103	additional individual
HG01029	CDX	Chinese Dai in Xishuangbanna, China	female	not predicted	Nimblegen	87.8267	9.514	additional individual
HG01031	CDX	Chinese Dai in Xishuangbanna, China	male	not predicted	Nimblegen	96.8737	14.466	additional individual
HG01046	CDX	Chinese Dai in Xishuangbanna, China	female	not predicted	Nimblegen	90.2287	9.939	additional individual
HG01794	CDX	Chinese Dai in Xishuangbanna, China	female	F1a	Nimblegen	99.8431	105.193	additional individual
HG01795	CDX	Chinese Dai in Xishuangbanna, China	female	M	Nimblegen	99.8552	94.725	additional individual
HG01796	CDX	Chinese Dai in Xishuangbanna, China	female	R9b1a3	Nimblegen	99.8491	62.618	additional individual
HG01797	CDX	Chinese Dai in Xishuangbanna, China	female	F3a1	Nimblegen	99.6922	52.75	additional individual
HG01798	CDX	Chinese Dai in Xishuangbanna, China	female	B4b1a_207	Nimblegen	99.6258	42.135	additional individual
HG01799	CDX	Chinese Dai in Xishuangbanna, China	female	B4c2	Nimblegen	99.7103	47.217	additional individual
HG01800	CDX	Chinese Dai in Xishuangbanna, China	female	F1a1a	Nimblegen	99.837	45.156	additional individual
HG01801	CDX	Chinese Dai in Xishuangbanna, China	female	F1a	Nimblegen	99.6801	43.53	additional individual
HG01802	CDX	Chinese Dai in Xishuangbanna, China	female	F1a1'4	Nimblegen	99.7465	43.364	additional individual
HG01804	CDX	Chinese Dai in Xishuangbanna, China	female	D4b1a	Nimblegen	99.6922	66.919	additional individual
HG01805	CDX	Chinese Dai in Xishuangbanna, China	female	F1a1a	Nimblegen	99.8733	79.429	additional individual
HG01806	CDX	Chinese Dai in Xishuangbanna, China	female	F1f	Nimblegen	99.8672	129.453	additional individual
HG01807	CDX	Chinese Dai in Xishuangbanna, China	female	D4b2b	Nimblegen	99.8612	92.387	additional individual
HG01808	CDX	Chinese Dai in Xishuangbanna, China	female	C7a2	Nimblegen	99.7103	87.669	additional individual
HG01809	CDX	Chinese Dai in Xishuangbanna, China	female	F1a1a	Nimblegen	99.7405	45.185	additional individual
HG01810	CDX	Chinese Dai in Xishuangbanna, China	male	M7b4	Nimblegen	99.6439	46.329	additional individual
HG01811	CDX	Chinese Dai in Xishuangbanna, China	male	B4c	Nimblegen	99.7525	49.528	additional individual
HG01812	CDX	Chinese Dai in Xishuangbanna, China	female	M12a	Nimblegen	99.7405	48.642	additional individual
HG01813	CDX	Chinese Dai in Xishuangbanna, China	female	B5a1a	Nimblegen	99.5594	45.679	additional individual
HG01815	CDX	Chinese Dai in Xishuangbanna, China	female	B5a1d	Nimblegen	99.6922	61.114	additional individual
HG01816	CDX	Chinese Dai in Xishuangbanna, China	male	F1a1a	Nimblegen	99.7525	72.88	additional individual
HG01817	CDX	Chinese Dai in Xishuangbanna, China	female	M7b5	Nimblegen	99.6982	47.424	additional individual
HG02151	CDX	Chinese Dai in Xishuangbanna, China	female	C7a2	Nimblegen	99.656	62.854	additional individual
HG02250	CDX	Chinese Dai in Xishuangbanna, China	male	R11b1	Nimblegen	99.656	62.343	additional individual
HG02351	CDX	Chinese Dai in Xishuangbanna, China	male	B5a1a	Nimblegen	99.7163	58.548	additional individual
HG02353	CDX	Chinese Dai in Xishuangbanna, China	male	R11b1	Nimblegen	99.6017	37.454	additional individual
HG02355	CDX	Chinese Dai in Xishuangbanna, China	male	M7b1'2'4'5'6'7'8_16189	Nimblegen	99.5534	54.29	additional individual
HG02356	CDX	Chinese Dai in Xishuangbanna, China	male	M	Nimblegen	99.9095	218.26	additional individual
HG02360	CDX	Chinese Dai in Xishuangbanna, China	male	F3a1	Nimblegen	99.9215	221.947	additional individual
HG02363	CDX	Chinese Dai in Xishuangbanna, China	male	F3a1	Nimblegen	99.6258	38.316	additional individual
HG02364	CDX	Chinese Dai in Xishuangbanna, China	male	F1f	Nimblegen	99.5594	40.844	additional individual
HG02367	CDX	Chinese Dai in Xishuangbanna, China	male	M7b4	Nimblegen	99.7888	37.263	additional individual
HG02371	CDX	Chinese Dai in Xishuangbanna, China	male	M7c3b	Nimblegen	99.8793	65.39	additional individual
HG02372	CDX	Chinese Dai in Xishuangbanna, China	male	B5a1a	Nimblegen	99.3482	31.858	additional individual
HG02373	CDX	Chinese Dai in Xishuangbanna, China	male	R11b1	Nimblegen	99.662	55.777	additional individual
HG02374	CDX	Chinese Dai in Xishuangbanna, China	male	B6a	Nimblegen	99.5956	57.226	additional individual
HG02375	CDX	Chinese Dai in Xishuangbanna, China	male	F3b	Nimblegen	99.7405	60.358	additional individual
HG02377	CDX	Chinese Dai in Xishuangbanna, China	male	M20	Nimblegen	99.5413	37.744	additional individual
HG02379	CDX	Chinese Dai in Xishuangbanna, China	male	M9a1a	Nimblegen	99.8189	56.17	additional individual
HG02380	CDX	Chinese Dai in Xishuangbanna, China	male	C7a	Nimblegen	98.8835	21.125	additional individual
HG02381	CDX	Chinese Dai in Xishuangbanna, China	male	R11b1	Nimblegen	99.5896	37.665	additional individual
HG02382	CDX	Chinese Dai in Xishuangbanna, China	male	R9b1a3	Nimblegen	99.5956	35.545	additional individual
HG02383	CDX	Chinese Dai in Xishuangbanna, China	male	D4g2a1	Nimblegen	99.6258	31.228	additional individual
HG02384	CDX	Chinese Dai in Xishuangbanna, China	male	M7b4	Nimblegen	99.7405	52.108	additional individual
HG02385	CDX	Chinese Dai in Xishuangbanna, China	male	B4c2	Nimblegen	99.6499	44.557	additional individual
HG02386	CDX	Chinese Dai in Xishuangbanna, China	male	B5a1	Nimblegen	99.5594	42.779	additional individual
HG02387	CDX	Chinese Dai in Xishuangbanna, China	male	B5a1	Nimblegen	99.2999	28.779	additional individual
HG02388	CDX	Chinese Dai in Xishuangbanna, China	male	F3b	Nimblegen	99.4991	30.372	additional individual
HG02389	CDX	Chinese Dai in Xishuangbanna, China	male	M7b8	Nimblegen	99.493	28.7	additional individual
HG02390	CDX	Chinese Dai in Xishuangbanna, China	male	M7b1'2'4'5'6'7'8_16189	Nimblegen	99.2939	23.324	additional individual
HG02391	CDX	Chinese Dai in Xishuangbanna, China	male	M	Nimblegen	99.3723	27.65	additional individual
HG02392	CDX	Chinese Dai in Xishuangbanna, China	male	D4j1b	Nimblegen	99.7224	31.2	additional individual
HG02394	CDX	Chinese Dai in Xishuangbanna, China	male	F1e_195	Nimblegen	99.6318	46.308	additional individual
HG02395	CDX	Chinese Dai in Xishuangbanna, China	male	R_16189	Nimblegen	99.656	47.256	additional individual
HG02396	CDX	Chinese Dai in Xishuangbanna, China	male	M7b8	Nimblegen	99.6681	41.983	additional individual
HG02397	CDX	Chinese Dai in Xishuangbanna, China	male	D4b2b	Nimblegen	99.5715	33.987	additional individual
HG02398	CDX	Chinese Dai in Xishuangbanna, China	male	F1a	Nimblegen	99.6379	36.656	additional individual
HG02399	CDX	Chinese Dai in Xishuangbanna, China	male	B4h	Nimblegen	99.6258	40.449	additional individual
HG02401	CDX	Chinese Dai in Xishuangbanna, China	male	M7b1'2'4'5'6'7'8_16192	Nimblegen	99.6017	41.399	additional individual
HG02402	CDX	Chinese Dai in Xishuangbanna, China	male	B4b1a2a	Nimblegen	99.5594	44.766	additional individual
HG02406	CDX	Chinese Dai in Xishuangbanna, China	male	F1a1'4	Nimblegen	99.7405	46.972	additional individual
HG02407	CDX	Chinese Dai in Xishuangbanna, China	male	F2d	Nimblegen	99.7827	50.956	additional individual
HG02409	CDX	Chinese Dai in Xishuangbanna, China	male	B4c	Nimblegen	99.6017	40.285	additional individual
NA06984	CEU	Utah residents with Northern and Western European ancestry	male	R	Agilent	99.994	739.37	phase1
NA06986	CEU	Utah residents with Northern and Western European ancestry	male	not predicted	Agilent	50.8118	7.859	phase1
NA06989	CEU	Utah residents with Northern and Western European ancestry	female	R	Agilent	99.994	1701.92	phase1	X
NA06994	CEU	Utah residents with Northern and Western European ancestry	male	U5b2a1a1	Agilent	99.9698	271.631	phase1
NA07037	CEU	Utah residents with Northern and Western European ancestry	female	T1a6	Nimblegen	99.6318	31.421	phase1
NA07048	CEU	Utah residents with Northern and Western European ancestry	male	H2a1	Agilent	99.9879	392.94	phase1
NA07051	CEU	Utah residents with Northern and Western European ancestry	male	H_152	Agilent	99.9819	718.991	phase1
NA07346	CEU	Utah residents with Northern and Western European ancestry	female	not predicted	Agilent	33.0195	6.479	phase1
NA07347	CEU	Utah residents with Northern and Western European ancestry	male	H1c6	Agilent	99.9879	832.385	phase1
NA10847	CEU	Utah residents with Northern and Western European ancestry	female	H3v1	Agilent	99.9276	207.74	phase1
NA11840	CEU	Utah residents with Northern and Western European ancestry	female	H4a1a1a	Agilent	99.9155	182.429	phase1
NA11843	CEU	Utah residents with Northern and Western European ancestry	male	J1c2c2	Agilent	99.994	678.97	phase1
NA11892	CEU	Utah residents with Northern and Western European ancestry	female	P4	Nimblegen	99.6198	28.969	phase1
NA11893	CEU	Utah residents with Northern and Western European ancestry	male	V1b	Nimblegen	99.5775	20.242	phase1
NA11894	CEU	Utah residents with Northern and Western European ancestry	female	T1a6	Nimblegen	99.6922	33.1	phase1
NA11918	CEU	Utah residents with Northern and Western European ancestry	female	not predicted	Agilent	93.2464	13.955	phase1
NA11919	CEU	Utah residents with Northern and Western European ancestry	male	H1c	Agilent	99.994	993.344	phase1
NA11920	CEU	Utah residents with Northern and Western European ancestry	female	H1a1a1	Agilent	99.0887	25.138	phase1
NA11930	CEU	Utah residents with Northern and Western European ancestry	male	H1c3a	Agilent	99.9879	849.466	phase1
NA11931	CEU	Utah residents with Northern and Western European ancestry	female	H3a1a	Nimblegen	99.831	45.425	phase1
NA11932	CEU	Utah residents with Northern and Western European ancestry	male	HV0b	Nimblegen	99.8069	41.37	phase1
NA11933	CEU	Utah residents with Northern and Western European ancestry	female	W5a1	Nimblegen	99.8069	60.793	phase1
NA12045	CEU	Utah residents with Northern and Western European ancestry	male	H18	Agilent	99.994	781.292	phase1
NA12058	CEU	Utah residents with Northern and Western European ancestry	female	R_16189	Agilent	99.994	774.833	phase1
NA12249	CEU	Utah residents with Northern and Western European ancestry	female	H1c1	Agilent	99.8853	131.906	phase1
NA12272	CEU	Utah residents with Northern and Western European ancestry	male	H5a1p	Agilent	99.9578	366.528	phase1
NA12273	CEU	Utah residents with Northern and Western European ancestry	female	J2a1a1	Agilent	99.9517	405.694	phase1
NA12275	CEU	Utah residents with Northern and Western European ancestry	female	H13a1a	Agilent	99.9095	235.976	phase1
NA12282	CEU	Utah residents with Northern and Western European ancestry	male	J1b1a1a	Agilent	99.9517	237.267	additional individual
NA12283	CEU	Utah residents with Northern and Western European ancestry	female	H3ag	Agilent	99.9517	294.58	phase1
NA12286	CEU	Utah residents with Northern and Western European ancestry	male	H1ar	Agilent	99.9578	237.293	phase1
NA12287	CEU	Utah residents with Northern and Western European ancestry	female	R_16189	Nimblegen	99.4749	31.418	phase1
NA12340	CEU	Utah residents with Northern and Western European ancestry	male	H16_152	Agilent	99.994	1157.34	phase1
NA12341	CEU	Utah residents with Northern and Western European ancestry	female	H1e	Agilent	99.994	548.172	phase1
NA12342	CEU	Utah residents with Northern and Western European ancestry	male	I5	Agilent	99.994	1199.9	phase1	X
NA12347	CEU	Utah residents with Northern and Western European ancestry	male	R_16189	Nimblegen	99.5172	36.273	phase1
NA12348	CEU	Utah residents with Northern and Western European ancestry	female	U5a1	Nimblegen	99.7707	48.1	phase1
NA12383	CEU	Utah residents with Northern and Western European ancestry	female	V16	Nimblegen	99.8008	60.45	phase1
NA12399	CEU	Utah residents with Northern and Western European ancestry	male	H1c1a	Agilent	99.9095	149.127	phase1
NA12400	CEU	Utah residents with Northern and Western European ancestry	female	not predicted	Agilent	94.4294	12.153	additional individual
NA12413	CEU	Utah residents with Northern and Western European ancestry	male	W5	Nimblegen	99.7103	64.902	phase1
NA12546	CEU	Utah residents with Northern and Western European ancestry	male	H5a6	Nimblegen	99.7224	28.299	phase1
NA12716	CEU	Utah residents with Northern and Western European ancestry	male	H1ae2	Agilent	99.9517	355.223	phase1
NA12717	CEU	Utah residents with Northern and Western European ancestry	female	H1b1	Agilent	99.9578	445.56	phase1
NA12718	CEU	Utah residents with Northern and Western European ancestry	female	U5a1b1	Agilent	99.9095	205.36	phase1
NA12748	CEU	Utah residents with Northern and Western European ancestry	male	H1c1	Agilent	99.9819	721.391	phase1
NA12749	CEU	Utah residents with Northern and Western European ancestry	female	H7a1b	Nimblegen	99.6862	26.565	phase1
NA12750	CEU	Utah residents with Northern and Western European ancestry	male	T2f1a1	Agilent	99.8069	134.44	phase1
NA12751	CEU	Utah residents with Northern and Western European ancestry	female	U5a1a2b	Agilent	99.9578	358.409	phase1
NA12760	CEU	Utah residents with Northern and Western European ancestry	male	H5a6	Agilent	99.9457	207.41	phase1
NA12761	CEU	Utah residents with Northern and Western European ancestry	female	U5b1_16192	Agilent	99.8914	218.739	phase1
NA12763	CEU	Utah residents with Northern and Western European ancestry	female	T2b	Agilent	99.8491	146.36	phase1
NA12775	CEU	Utah residents with Northern and Western European ancestry	male	W	Nimblegen	99.4689	33.795	phase1
NA12776	CEU	Utah residents with Northern and Western European ancestry	female	U3a1a	Nimblegen	99.662	47.948	phase1
NA12777	CEU	Utah residents with Northern and Western European ancestry	male	H1ao	Nimblegen	99.7888	50.104	phase1
NA12778	CEU	Utah residents with Northern and Western European ancestry	female	H52	Nimblegen	99.831	41.212	phase1
NA12827	CEU	Utah residents with Northern and Western European ancestry	male	H6a1b3	Nimblegen	99.662	44.691	phase1
NA12828	CEU	Utah residents with Northern and Western European ancestry	female	H3aq	Nimblegen	99.8069	41.106	phase1
NA12829	CEU	Utah residents with Northern and Western European ancestry	male	H4a1a1	Agilent	99.8672	101.538	additional individual
NA12830	CEU	Utah residents with Northern and Western European ancestry	female	H_152	Agilent	99.994	761.698	phase1
NA12842	CEU	Utah residents with Northern and Western European ancestry	male	not predicted	Agilent	73.7401	8.925	phase1
NA12843	CEU	Utah residents with Northern and Western European ancestry	female	R	Agilent	99.9879	662.465	phase1
NA12878	CEU	Utah residents with Northern and Western European ancestry	female	H_152	no info	99.994	843.855	phase1
NA12889	CEU	Utah residents with Northern and Western European ancestry	male	not predicted	Agilent	96.3305	19.16	phase1
NA12890	CEU	Utah residents with Northern and Western European ancestry	female	not predicted	Agilent	57.9456	7.89	phase1
NA12891	CEU	Utah residents with Northern and Western European ancestry	male	H_195	no info	99.994	694.726	phase1
NA12892	CEU	Utah residents with Northern and Western European ancestry	female	H13a1a1a	no info	99.3421	20.82	phase1
NA18526	CHB	Han Chinese in Bejing, China	female	G2a1d2	Nimblegen	99.8914	72.898	phase1
NA18530	CHB	Han Chinese in Bejing, China	male	D5a'b	Nimblegen	99.2999	30.881	phase1
NA18532	CHB	Han Chinese in Bejing, China	female	D4m2	Nimblegen	99.9638	378.194	phase1
NA18533	CHB	Han Chinese in Bejing, China	female	D5a2a1	Agilent	99.8431	117.689	additional individual
NA18534	CHB	Han Chinese in Bejing, China	male	F1e2	Nimblegen	99.5655	33.37	phase1
NA18535	CHB	Han Chinese in Bejing, China	female	not predicted	Agilent	59.1044	8.349	phase1
NA18536	CHB	Han Chinese in Bejing, China	male	B4_16261	Nimblegen	99.4206	35.483	phase1
NA18537	CHB	Han Chinese in Bejing, China	female	B4a4	Nimblegen	99.6017	75.159	phase1
NA18538	CHB	Han Chinese in Bejing, China	female	L3	Agilent	99.994	603.634	phase1
NA18539	CHB	Han Chinese in Bejing, China	female	not predicted	Agilent	89.5286	12.199	additional individual
NA18541	CHB	Han Chinese in Bejing, China	female	B4i1	Agilent	99.6982	52.843	additional individual
NA18542	CHB	Han Chinese in Bejing, China	female	C7a	Nimblegen	99.8672	141.338	phase1
NA18543	CHB	Han Chinese in Bejing, China	male	M7c1	Nimblegen	99.6439	39.905	phase1
NA18544	CHB	Han Chinese in Bejing, China	male	B4d1a	Nimblegen	99.3542	34.999	phase1
NA18545	CHB	Han Chinese in Bejing, China	female	F1b1	Nimblegen	99.5775	52.612	phase1
NA18546	CHB	Han Chinese in Bejing, China	male	B4a	Nimblegen	99.5655	37.259	phase1
NA18547	CHB	Han Chinese in Bejing, China	female	C4a3b	Nimblegen	99.8672	175.169	phase1
NA18548	CHB	Han Chinese in Bejing, China	male	M	Nimblegen	99.2939	26.947	phase1
NA18549	CHB	Han Chinese in Bejing, China	male	B4_16261	Nimblegen	99.5292	37.483	phase1
NA18550	CHB	Han Chinese in Bejing, China	female	M7b1	Nimblegen	99.9698	158.42	phase1
NA18552	CHB	Han Chinese in Bejing, China	female	B4c1b2c	Nimblegen	99.656	46.373	phase1
NA18553	CHB	Han Chinese in Bejing, China	female	N10a	Agilent	99.9638	587.459	phase1
NA18555	CHB	Han Chinese in Bejing, China	female	R11b1a	Nimblegen	99.662	63.694	phase1
NA18557	CHB	Han Chinese in Bejing, China	male	D4g2a1	Nimblegen	99.6862	35.286	phase1
NA18558	CHB	Han Chinese in Bejing, China	male	D5a2a2	Nimblegen	99.5051	32.411	phase1
NA18559	CHB	Han Chinese in Bejing, China	male	B4c1b2c	Nimblegen	99.5473	30.2	phase1
NA18560	CHB	Han Chinese in Bejing, China	female	F2b1	Agilent	99.9759	537.52	phase1
NA18561	CHB	Han Chinese in Bejing, China	male	F1d	Nimblegen	99.5775	50.409	phase1
NA18562	CHB	Han Chinese in Bejing, China	male	D4i	Nimblegen	99.8069	49.6	phase1
NA18563	CHB	Han Chinese in Bejing, China	male	N9a9	Nimblegen	99.8431	84.982	phase1
NA18564	CHB	Han Chinese in Bejing, China	female	R11b1b	Nimblegen	99.7163	80.347	phase1
NA18565	CHB	Han Chinese in Bejing, China	female	D4a	Agilent	99.9879	336.444	phase1
NA18566	CHB	Han Chinese in Bejing, China	female	C5_16093	Nimblegen	99.7827	71.897	phase1
NA18567	CHB	Han Chinese in Bejing, China	female	B4a4	Agilent	99.9698	408.482	phase1
NA18570	CHB	Han Chinese in Bejing, China	female	G1c	Nimblegen	99.8733	81.94	phase1
NA18571	CHB	Han Chinese in Bejing, China	female	F2d	Nimblegen	99.7646	84.631	phase1
NA18572	CHB	Han Chinese in Bejing, China	male	A4g	Nimblegen	99.8189	90.3	phase1
NA18573	CHB	Han Chinese in Bejing, China	female	M	Nimblegen	99.7948	101.283	phase1
NA18574	CHB	Han Chinese in Bejing, China	female	M7c2b2	Agilent	99.9819	726.75	phase1	X
NA18576	CHB	Han Chinese in Bejing, China	female	D5b1d	Nimblegen	99.7103	71.943	phase1
NA18577	CHB	Han Chinese in Bejing, China	female	M10a1	Nimblegen	99.8491	142.707	phase1
NA18579	CHB	Han Chinese in Bejing, China	female	A4	Nimblegen	99.8733	76.557	phase1
NA18582	CHB	Han Chinese in Bejing, China	female	M7b1'2'4'5'6'7'8_16192	Nimblegen	99.7284	46.88	phase1
NA18592	CHB	Han Chinese in Bejing, China	female	F4b	Nimblegen	99.8672	109.634	phase1
NA18593	CHB	Han Chinese in Bejing, China	female	M9a1a1a	Nimblegen	99.7767	44.542	phase1
NA18595	CHB	Han Chinese in Bejing, China	female	D5b1b	Nimblegen	99.5413	28.574	phase1
NA18596	CHB	Han Chinese in Bejing, China	female	M8a3a	Nimblegen	99.6801	34.454	phase1
NA18597	CHB	Han Chinese in Bejing, China	female	D4a	Nimblegen	99.5534	34.552	phase1
NA18599	CHB	Han Chinese in Bejing, China	female	D	Nimblegen	99.7586	36.31	phase1
NA18602	CHB	Han Chinese in Bejing, China	female	M10a1a	Nimblegen	99.9215	121.718	phase1
NA18603	CHB	Han Chinese in Bejing, China	male	F1d	Nimblegen	99.5956	81.583	phase1
NA18605	CHB	Han Chinese in Bejing, China	male	D5c1	Nimblegen	99.7586	66.31	phase1
NA18606	CHB	Han Chinese in Bejing, China	male	F1a1c	Nimblegen	99.4447	51.695	phase1
NA18608	CHB	Han Chinese in Bejing, China	male	M11c	Nimblegen	99.7586	55.289	phase1
NA18609	CHB	Han Chinese in Bejing, China	male	F2c2	Nimblegen	99.7646	74.226	phase1
NA18610	CHB	Han Chinese in Bejing, China	female	M8a3a	Nimblegen	99.4447	27.52	phase1
NA18611	CHB	Han Chinese in Bejing, China	male	A5b1	Nimblegen	99.7465	70.126	phase1
NA18612	CHB	Han Chinese in Bejing, China	male	N9a9	Nimblegen	99.6318	39.7	phase1
NA18613	CHB	Han Chinese in Bejing, China	male	N9a2	Nimblegen	99.6499	47.426	phase1
NA18616	CHB	Han Chinese in Bejing, China	female	B4d1	Agilent	99.994	784.672	phase1	X
NA18620	CHB	Han Chinese in Bejing, China	male	F1a1c	Nimblegen	99.7646	97.68	phase1
NA18621	CHB	Han Chinese in Bejing, China	male	A4	Nimblegen	99.6801	43.231	phase1
NA18622	CHB	Han Chinese in Bejing, China	male	Z_152	Nimblegen	99.7586	83.92	phase1
NA18623	CHB	Han Chinese in Bejing, China	male	D5a2a	Nimblegen	99.8733	157.419	phase1
NA18624	CHB	Han Chinese in Bejing, China	male	F2b1	Nimblegen	99.7284	44.87	phase1
NA18631	CHB	Han Chinese in Bejing, China	female	C4d	Agilent	99.9819	551.476	phase1
NA18632	CHB	Han Chinese in Bejing, China	male	A4e3	Nimblegen	99.7707	61.414	phase1
NA18633	CHB	Han Chinese in Bejing, China	male	D4k	Nimblegen	99.8129	64.808	phase1
NA18634	CHB	Han Chinese in Bejing, China	female	G1	Agilent	99.994	699.168	phase1
NA18635	CHB	Han Chinese in Bejing, China	male	G2a1e	Nimblegen	99.7827	70.19	phase1
NA18636	CHB	Han Chinese in Bejing, China	male	M7b1'2'4'5'6'7'8_16189	Nimblegen	99.8189	73.638	phase1
NA18637	CHB	Han Chinese in Bejing, China	male	G2b1a	Nimblegen	99.8853	125.395	phase1
NA18638	CHB	Han Chinese in Bejing, China	male	M7b1'2'4'5'6'7'8_16189	Agilent	99.9517	683.999	phase1
HG00403	CHS	Southern Han Chinese, China	male	not predicted	Agilent	18.1604	6.908	phase1
HG00404	CHS	Southern Han Chinese, China	female	not predicted	Agilent	13.6822	7.22	phase1
HG00406	CHS	Southern Han Chinese, China	male	N9a	Nimblegen	99.6439	33.423	phase1
HG00407	CHS	Southern Han Chinese, China	female	R9c1	Nimblegen	99.0102	15.884	phase1
HG00418	CHS	Southern Han Chinese, China	male	B5a	Nimblegen	99.4689	28.786	phase1
HG00419	CHS	Southern Han Chinese, China	female	not predicted	Nimblegen	43.5995	6.348	phase1
HG00421	CHS	Southern Han Chinese, China	male	not predicted	Nimblegen	79.6005	8.222	phase1
HG00422	CHS	Southern Han Chinese, China	female	not predicted	Nimblegen	83.5416	8.666	phase1
HG00427	CHS	Southern Han Chinese, China	male	B5a	Nimblegen	99.5051	33.92	phase1
HG00428	CHS	Southern Han Chinese, China	female	not predicted	Nimblegen	89.1907	9.892	phase1
HG00436	CHS	Southern Han Chinese, China	male	M	Nimblegen	99.5836	37.84	phase1
HG00437	CHS	Southern Han Chinese, China	female	F1e1	Nimblegen	99.2637	26.14	phase1
HG00442	CHS	Southern Han Chinese, China	male	not predicted	Nimblegen	65.6527	7.577	phase1
HG00443	CHS	Southern Han Chinese, China	female	not predicted	Nimblegen	96.0951	12.304	phase1
HG00445	CHS	Southern Han Chinese, China	male	R9c1	Nimblegen	98.5274	14.932	phase1
HG00446	CHS	Southern Han Chinese, China	female	not predicted	Nimblegen	92.9145	10.779	phase1
HG00448	CHS	Southern Han Chinese, China	male	not predicted	Nimblegen	88.6475	9.8	phase1
HG00449	CHS	Southern Han Chinese, China	female	R11	Nimblegen	99.8491	127.364	phase1
HG00451	CHS	Southern Han Chinese, China	male	A_152	Nimblegen	97.1754	12.855	phase1
HG00452	CHS	Southern Han Chinese, China	female	B4g1b	Nimblegen	97.1815	15.76	phase1
HG00457	CHS	Southern Han Chinese, China	male	not predicted	Nimblegen	80.3851	9.111	phase1
HG00458	CHS	Southern Han Chinese, China	female	B5a1c	Nimblegen	98.5575	14.715	phase1
HG00463	CHS	Southern Han Chinese, China	male	M20	Nimblegen	98.98	18.652	phase1
HG00464	CHS	Southern Han Chinese, China	female	not predicted	Nimblegen	87.8508	9.27	phase1
HG00472	CHS	Southern Han Chinese, China	male	not predicted	Nimblegen	85.328	9.289	phase1
HG00473	CHS	Southern Han Chinese, China	female	not predicted	Nimblegen	86.3721	11.217	phase1
HG00475	CHS	Southern Han Chinese, China	male	not predicted	Nimblegen	93.2404	11.561	phase1
HG00476	CHS	Southern Han Chinese, China	female	not predicted	Nimblegen	78.9486	8.232	phase1
HG00478	CHS	Southern Han Chinese, China	male	D4b2b4	Nimblegen	98.9619	19.403	phase1
HG00479	CHS	Southern Han Chinese, China	female	N9a1	Nimblegen	98.4791	15.24	phase1
HG00500	CHS	Southern Han Chinese, China	male	N9a1	Nimblegen	99.8612	123.313	phase1
HG00501	CHS	Southern Han Chinese, China	female	M7b8	Nimblegen	99.7465	57.918	phase1
HG00512	CHS	Southern Han Chinese, China	male	M7b8	Nimblegen	98.3825	19.799	phase1
HG00513	CHS	Southern Han Chinese, China	female	R11b1a	Nimblegen	99.7888	58.976	phase1
HG00524	CHS	Southern Han Chinese, China	male	M7b8	Nimblegen	99.1309	18.36	phase1
HG00525	CHS	Southern Han Chinese, China	female	M7b1'2'4'5'6'7'8_16192	Nimblegen	99.6379	40.364	phase1
HG00530	CHS	Southern Han Chinese, China	male	F1d	Nimblegen	99.6741	41.74	phase1
HG00531	CHS	Southern Han Chinese, China	female	N9a4b	Nimblegen	99.831	72.558	phase1
HG00533	CHS	Southern Han Chinese, China	male	B4d1'2'3	Nimblegen	99.8914	227.924	phase1	X
HG00534	CHS	Southern Han Chinese, China	female	R9c1a	Nimblegen	99.656	50.442	phase1
HG00536	CHS	Southern Han Chinese, China	male	R11b1b	Nimblegen	99.7767	42.929	phase1
HG00537	CHS	Southern Han Chinese, China	female	R_16189	Nimblegen	99.7405	80.393	phase1
HG00542	CHS	Southern Han Chinese, China	male	B5a1c	Nimblegen	99.3542	27.898	phase1
HG00543	CHS	Southern Han Chinese, China	female	B5	Nimblegen	99.6198	28.397	phase1
HG00556	CHS	Southern Han Chinese, China	male	not predicted	Nimblegen	94.2785	15.201	phase1
HG00557	CHS	Southern Han Chinese, China	female	A5b1	Nimblegen	99.8129	72.198	phase1
HG00580	CHS	Southern Han Chinese, China	male	D5b1b	Nimblegen	99.662	41.456	phase1
HG00581	CHS	Southern Han Chinese, China	female	D4j6	Nimblegen	99.9457	216.61	phase1
HG00583	CHS	Southern Han Chinese, China	male	D4a	Nimblegen	99.9698	261.209	phase1	X
HG00584	CHS	Southern Han Chinese, China	female	N9a3	Nimblegen	99.8491	77.89	phase1
HG00589	CHS	Southern Han Chinese, China	male	F1a1d	Nimblegen	99.6982	61.705	phase1
HG00590	CHS	Southern Han Chinese, China	female	C7a1	Nimblegen	99.825	74.378	phase1
HG00607	CHS	Southern Han Chinese, China	male	M8a2	Nimblegen	99.3059	26.244	phase1
HG00608	CHS	Southern Han Chinese, China	female	B4a1c_146	Nimblegen	99.324	30.695	phase1
HG00610	CHS	Southern Han Chinese, China	male	not predicted	Agilent	40.7146	6.912	phase1
HG00611	CHS	Southern Han Chinese, China	female	not predicted	Agilent	13.0485	6.363	phase1
HG00613	CHS	Southern Han Chinese, China	male	D4a3b2	Nimblegen	99.487	29.942	phase1
HG00614	CHS	Southern Han Chinese, China	female	Z	Nimblegen	99.6862	32.85	phase1
HG00619	CHS	Southern Han Chinese, China	male	D4a3b2	Nimblegen	99.5896	29.592	phase1
HG00620	CHS	Southern Han Chinese, China	female	N9a10	Nimblegen	99.6318	29.306	phase1
HG00625	CHS	Southern Han Chinese, China	male	not predicted	Agilent	17.569	6.342	phase1
HG00626	CHS	Southern Han Chinese, China	female	not predicted	Agilent	43.9858	7.254	phase1
HG00628	CHS	Southern Han Chinese, China	male	not predicted	Agilent	6.8803	5.733	phase1
HG00629	CHS	Southern Han Chinese, China	female	not predicted	Agilent	27.1712	6.743	phase1
HG00634	CHS	Southern Han Chinese, China	male	not predicted	Agilent	31.058	6.316	phase1
HG00635	CHS	Southern Han Chinese, China	female	not predicted	Agilent	11.425	5.795	phase1
HG00650	CHS	Southern Han Chinese, China	male	M7b1'2'4'5'6'7'8_16192	Nimblegen	99.7103	51.664	phase1
HG00651	CHS	Southern Han Chinese, China	female	D4_195	Nimblegen	99.6741	53.211	phase1
HG00653	CHS	Southern Han Chinese, China	male	S_152	Nimblegen	99.8612	53.462	phase1
HG00654	CHS	Southern Han Chinese, China	female	B4h	Nimblegen	99.5715	50.15	phase1
HG00656	CHS	Southern Han Chinese, China	male	A4c	Nimblegen	99.8431	89.229	phase1
HG00657	CHS	Southern Han Chinese, China	female	L3'4	Nimblegen	99.5715	47.87	phase1
HG00662	CHS	Southern Han Chinese, China	male	D4b1b2	Nimblegen	99.656	48.45	phase1
HG00663	CHS	Southern Han Chinese, China	female	R9b1	Nimblegen	99.6017	24.523	phase1
HG00671	CHS	Southern Han Chinese, China	male	D4i	Nimblegen	99.7827	46.803	phase1
HG00672	CHS	Southern Han Chinese, China	female	R9	Nimblegen	99.324	20.915	phase1
HG00683	CHS	Southern Han Chinese, China	male	M71a1	Nimblegen	99.5413	37.105	phase1
HG00684	CHS	Southern Han Chinese, China	female	D5a2a	Nimblegen	99.481	40.91	phase1
HG00689	CHS	Southern Han Chinese, China	male	M7b1'2'4'5'6'7'8_16192	Nimblegen	99.8069	65.943	phase1
HG00690	CHS	Southern Han Chinese, China	female	B5b2a	Nimblegen	99.5775	58.61	phase1
HG00692	CHS	Southern Han Chinese, China	male	M7b1'2'4'5'6'7'8_16192	Nimblegen	99.5715	28.62	phase1
HG00693	CHS	Southern Han Chinese, China	female	D4b2b2a	Nimblegen	99.6681	45.165	phase1
HG00698	CHS	Southern Han Chinese, China	male	D4e1a	Nimblegen	99.8491	63.27	phase1
HG00699	CHS	Southern Han Chinese, China	female	D4a	Nimblegen	99.8612	68.212	phase1
HG00701	CHS	Southern Han Chinese, China	male	M7c3b	Nimblegen	99.5775	43.582	phase1
HG00702	CHS	Southern Han Chinese, China	female	D5a'b	Nimblegen	99.7646	106.658	phase1
HG00704	CHS	Southern Han Chinese, China	male	B4c1b2c	Nimblegen	99.3603	24.615	phase1
HG00705	CHS	Southern Han Chinese, China	female	F1a1'4	Nimblegen	99.4206	23.212	phase1
HG00707	CHS	Southern Han Chinese, China	male	F1g	Nimblegen	99.6801	53.118	phase1
HG00708	CHS	Southern Han Chinese, China	female	R_16189	Nimblegen	99.4991	29.65	phase1
HG01112	CLM	Colombian in Medellin, Colombia	male	A2ac	Agilent	99.9095	274.523	phase1
HG01113	CLM	Colombian in Medellin, Colombia	female	A2w	Agilent	99.9698	444.36	phase1
HG01250	CLM	Colombian in Medellin, Colombia	male	A2q	Agilent	99.9396	250.699	phase1
HG01251	CLM	Colombian in Medellin, Colombia	female	A2ac	Agilent	99.6318	79.518	phase1
HG01253	CLM	Colombian in Medellin, Colombia	male	B2d	Agilent	99.837	219.39	phase1
HG01254	CLM	Colombian in Medellin, Colombia	female	B2	Agilent	99.7948	192.925	phase1
HG01256	CLM	Colombian in Medellin, Colombia	male	N	Agilent	98.6239	27.765	phase1
HG01257	CLM	Colombian in Medellin, Colombia	female	not predicted	Agilent	86.7101	10.745	phase1
HG01259	CLM	Colombian in Medellin, Colombia	male	not predicted	Agilent	74.6997	9.62	phase1
HG01260	CLM	Colombian in Medellin, Colombia	female	not predicted	Agilent	13.6701	6.421	phase1
HG01341	CLM	Colombian in Medellin, Colombia	male	C7_16051	Agilent	99.9215	669.427	phase1
HG01342	CLM	Colombian in Medellin, Colombia	female	A2v	Agilent	99.9759	348.607	phase1
HG01350	CLM	Colombian in Medellin, Colombia	male	A2w	Nimblegen	99.2094	18.414	phase1
HG01351	CLM	Colombian in Medellin, Colombia	female	A2w	Nimblegen	99.5594	28.812	phase1
HG01353	CLM	Colombian in Medellin, Colombia	male	B2	Nimblegen	99.4629	34.135	phase1
HG01354	CLM	Colombian in Medellin, Colombia	female	A2w	Nimblegen	99.5836	31.402	phase1
HG01359	CLM	Colombian in Medellin, Colombia	male	A2w	Agilent	99.9638	473.65	phase1
HG01360	CLM	Colombian in Medellin, Colombia	female	B2	Agilent	99.8129	178.993	phase1
HG01365	CLM	Colombian in Medellin, Colombia	male	M13'46'61	Nimblegen	99.6499	39.89	phase1
HG01366	CLM	Colombian in Medellin, Colombia	female	B2	Nimblegen	99.5292	37.205	phase1
HG01374	CLM	Colombian in Medellin, Colombia	male	A2q	Nimblegen	99.481	22.67	phase1
HG01375	CLM	Colombian in Medellin, Colombia	female	A2w	Nimblegen	99.6017	34.532	phase1
HG01377	CLM	Colombian in Medellin, Colombia	male	not predicted	Agilent	63.2506	8.69	phase1
HG01378	CLM	Colombian in Medellin, Colombia	female	not predicted	Agilent	38.7953	7.259	phase1
HG01383	CLM	Colombian in Medellin, Colombia	male	not predicted	Agilent	7.7373	5.633	phase1
HG01384	CLM	Colombian in Medellin, Colombia	female	A2w	Agilent	98.63	35.608	phase1
HG01389	CLM	Colombian in Medellin, Colombia	male	L1	Nimblegen	97.1151	21.587	phase1
HG01390	CLM	Colombian in Medellin, Colombia	female	B2	Nimblegen	98.7084	19.761	phase1
HG01437	CLM	Colombian in Medellin, Colombia	male	B2b	Agilent	99.9638	443.968	phase1
HG01438	CLM	Colombian in Medellin, Colombia	female	T2b4c	Agilent	99.994	497.437	phase1
HG01440	CLM	Colombian in Medellin, Colombia	male	A2ac	Agilent	99.994	526.83	phase1
HG01441	CLM	Colombian in Medellin, Colombia	female	D1f	Agilent	99.9879	467.514	phase1
HG01455	CLM	Colombian in Medellin, Colombia	male	B2	Agilent	99.825	167.5	phase1
HG01456	CLM	Colombian in Medellin, Colombia	female	L3e2a1b	Agilent	99.8189	142.714	phase1
HG01461	CLM	Colombian in Medellin, Colombia	male	C1c3	Agilent	99.9457	613.46	phase1	X
HG01462	CLM	Colombian in Medellin, Colombia	female	C1d1	Agilent	99.7707	613.978	phase1	X
HG01464	CLM	Colombian in Medellin, Colombia	male	L2a1c4a	Agilent	99.9879	551.565	phase1
HG01465	CLM	Colombian in Medellin, Colombia	female	B2d	Agilent	99.9396	420.209	phase1
HG01488	CLM	Colombian in Medellin, Colombia	male	B2d	Agilent	99.8974	438.337	phase1
HG01489	CLM	Colombian in Medellin, Colombia	female	H6a1a7	Agilent	99.9759	595.104	phase1
HG01491	CLM	Colombian in Medellin, Colombia	male	B2d	Agilent	99.9396	521.658	phase1
HG01492	CLM	Colombian in Medellin, Colombia	female	A2_64	Agilent	99.9819	422.134	phase1
HG01494	CLM	Colombian in Medellin, Colombia	male	B2	Agilent	99.7888	199.965	phase1
HG01495	CLM	Colombian in Medellin, Colombia	female	A2w	Agilent	99.9517	289.101	phase1
HG01497	CLM	Colombian in Medellin, Colombia	male	B2	Agilent	99.825	197.227	phase1
HG01498	CLM	Colombian in Medellin, Colombia	female	B2	Agilent	99.7767	166.521	phase1
HG01550	CLM	Colombian in Medellin, Colombia	male	B2d	Agilent	99.8431	228.559	phase1
HG01551	CLM	Colombian in Medellin, Colombia	female	L3e4a	Agilent	99.9457	202.229	phase1
HG00171	FIN	Finnish in Finland	female	V1a1a	Nimblegen	99.8672	63.433	phase1
HG00174	FIN	Finnish in Finland	female	U5b1b2	Nimblegen	99.7586	48.297	phase1
HG00176	FIN	Finnish in Finland	female	U8a1a1b	Agilent	99.1249	52.151	phase1
HG00178	FIN	Finnish in Finland	female	H13a1a1d	Agilent	99.9457	235.351	phase1
HG00181	FIN	Finnish in Finland	male	U4d1a1	Agilent	99.9095	207.7	phase1
HG00182	FIN	Finnish in Finland	male	H1	Agilent	99.9578	306.81	phase1
HG00183	FIN	Finnish in Finland	male	H45a	Agilent	99.9578	343.495	phase1
HG00185	FIN	Finnish in Finland	male	K1c1c	Agilent	99.9276	305.42	phase1
HG00186	FIN	Finnish in Finland	male	U4d1a1	Agilent	99.8793	196.14	phase1
HG00187	FIN	Finnish in Finland	male	U5b1b2	Agilent	99.9155	286.72	phase1
HG00188	FIN	Finnish in Finland	male	U5b1b1a	Agilent	99.9638	336.441	phase1
HG00189	FIN	Finnish in Finland	male	H1f1	Agilent	99.8974	355.911	phase1
HG00190	FIN	Finnish in Finland	male	H7a1a	Agilent	99.9276	232.17	phase1
HG00268	FIN	Finnish in Finland	female	U5a2a1a	Nimblegen	99.8612	93.695	phase1
HG00271	FIN	Finnish in Finland	male	U5b1b2	Nimblegen	99.6862	41.643	phase1
HG00272	FIN	Finnish in Finland	female	not predicted	Agilent	15.7402	6.316	phase1
HG00273	FIN	Finnish in Finland	male	U5b1b2	Nimblegen	99.5473	32.101	phase1
HG00274	FIN	Finnish in Finland	female	U5b1b2	Nimblegen	99.9034	146.196	phase1
HG00275	FIN	Finnish in Finland	female	U5b1b2	Nimblegen	99.8431	85.913	phase1
HG00276	FIN	Finnish in Finland	female	J1c2n	Nimblegen	99.9336	168.56	phase1
HG00277	FIN	Finnish in Finland	male	U5b1b1a1a	Nimblegen	99.825	84.83	phase1
HG00278	FIN	Finnish in Finland	male	H1n4	Nimblegen	99.7525	42.578	phase1
HG00280	FIN	Finnish in Finland	male	X2c1	Nimblegen	99.7284	51.914	phase1
HG00281	FIN	Finnish in Finland	female	U5a1a1_152	Nimblegen	99.8672	118.964	phase1
HG00282	FIN	Finnish in Finland	female	V1a1a	Nimblegen	99.7707	50.781	phase1
HG00284	FIN	Finnish in Finland	male	U5b2a1a1	Nimblegen	99.8672	65.237	phase1
HG00285	FIN	Finnish in Finland	female	U5b1b2	Nimblegen	99.4629	31.91	phase1
HG00306	FIN	Finnish in Finland	female	not predicted	Agilent	10.8576	6.9	phase1
HG00308	FIN	Finnish in Finland	male	W1a	Agilent	99.9155	119.61	phase1
HG00309	FIN	Finnish in Finland	female	H5a1	Nimblegen	99.4447	19.43	phase1
HG00310	FIN	Finnish in Finland	male	H1a2	Nimblegen	99.9034	121.8	phase1
HG00311	FIN	Finnish in Finland	male	not predicted	Agilent	10.2903	6.239	phase1
HG00312	FIN	Finnish in Finland	male	not predicted	Agilent	13.0424	7.577	phase1
HG00313	FIN	Finnish in Finland	female	H1f_16093	Nimblegen	99.6801	32.293	phase1
HG00315	FIN	Finnish in Finland	female	J1b1a1	Nimblegen	99.8914	100.12	phase1
HG00318	FIN	Finnish in Finland	female	H3b_16129	Nimblegen	99.8853	72.855	phase1
HG00319	FIN	Finnish in Finland	female	H6a1a3	Nimblegen	99.7827	77.46	phase1
HG00320	FIN	Finnish in Finland	female	U5b1b1a	Nimblegen	99.9034	110.462	phase1
HG00321	FIN	Finnish in Finland	male	U4a	Nimblegen	99.8069	80.905	phase1
HG00323	FIN	Finnish in Finland	female	V1a1a	Nimblegen	99.7888	55.954	phase1
HG00324	FIN	Finnish in Finland	female	H13a1a1d	Nimblegen	99.6318	35.502	phase1
HG00325	FIN	Finnish in Finland	male	H4a1a1a	Nimblegen	99.9698	388.689	phase1	X
HG00326	FIN	Finnish in Finland	female	K1c1c	Nimblegen	99.9034	131.242	phase1
HG00327	FIN	Finnish in Finland	female	H85	Nimblegen	99.7948	58.584	phase1
HG00328	FIN	Finnish in Finland	female	H3b_16129	Nimblegen	99.8008	60.563	phase1
HG00329	FIN	Finnish in Finland	male	I2a1	Nimblegen	99.9698	381.8	phase1	X
HG00330	FIN	Finnish in Finland	female	U5b1b2	Nimblegen	99.8491	93.226	phase1
HG00331	FIN	Finnish in Finland	female	K1a4a1a2b	Nimblegen	99.7827	48.768	phase1
HG00332	FIN	Finnish in Finland	female	J1c2c2	Nimblegen	99.5956	34.187	phase1
HG00334	FIN	Finnish in Finland	female	J1c3	Nimblegen	99.9638	191.395	phase1
HG00335	FIN	Finnish in Finland	male	H1f	Nimblegen	99.7224	34.767	phase1
HG00336	FIN	Finnish in Finland	male	W6a	Nimblegen	99.7224	56.96	phase1
HG00337	FIN	Finnish in Finland	female	T2b4_152	Nimblegen	99.7707	56.824	phase1
HG00338	FIN	Finnish in Finland	male	J1c1d	Nimblegen	99.8129	68.406	phase1
HG00339	FIN	Finnish in Finland	female	U4d1a1	Nimblegen	99.8552	85.395	phase1
HG00341	FIN	Finnish in Finland	male	U5b1b2	Nimblegen	99.7525	45.166	phase1
HG00342	FIN	Finnish in Finland	male	H1a	Nimblegen	99.8793	103.634	phase1
HG00343	FIN	Finnish in Finland	female	H6a1a3	Nimblegen	99.8008	54.743	phase1
HG00344	FIN	Finnish in Finland	female	T2e1	Nimblegen	99.8129	65.122	phase1
HG00345	FIN	Finnish in Finland	male	V1a1a	Nimblegen	99.8552	96.75	phase1
HG00346	FIN	Finnish in Finland	female	K1a2a	Nimblegen	99.825	65.237	phase1
HG00353	FIN	Finnish in Finland	female	H1b1d	Nimblegen	99.8189	65.487	phase1
HG00357	FIN	Finnish in Finland	female	not predicted	Agilent	76.3957	8.942	phase1
HG00361	FIN	Finnish in Finland	female	not predicted	Agilent	49.8944	7.617	phase1
HG00366	FIN	Finnish in Finland	male	H5a	Agilent	96.9823	22.67	phase1
HG00367	FIN	Finnish in Finland	female	not predicted	Agilent	5.3292	6.472	phase1
HG00368	FIN	Finnish in Finland	female	not predicted	Agilent	39.5075	6.793	phase1
HG00369	FIN	Finnish in Finland	male	not predicted	Agilent	49.3874	7.224	phase1
HG00371	FIN	Finnish in Finland	male	not predicted	Agilent	51.9947	7.286	phase1
HG00372	FIN	Finnish in Finland	male	not predicted	Agilent	14.6478	7.134	phase1
HG00373	FIN	Finnish in Finland	female	not predicted	Agilent	10.405	6.548	phase1
HG00375	FIN	Finnish in Finland	male	J1c2n	Nimblegen	99.9215	169.422	phase1
HG00376	FIN	Finnish in Finland	female	U5b1b1a	Nimblegen	99.7827	59.158	phase1
HG00377	FIN	Finnish in Finland	female	not predicted	Agilent	18.3415	5.882	phase1
HG00378	FIN	Finnish in Finland	female	H1a2	Nimblegen	99.8129	64.166	phase1
HG00379	FIN	Finnish in Finland	female	not predicted	Agilent	9.21	5.86	phase1
HG00380	FIN	Finnish in Finland	female	not predicted	Agilent	28.6137	6.555	phase1
HG00381	FIN	Finnish in Finland	female	H1a2	Nimblegen	99.9336	176.974	phase1
HG00382	FIN	Finnish in Finland	male	H1h1	Nimblegen	99.8612	143.135	phase1
HG00383	FIN	Finnish in Finland	female	H27a	Nimblegen	99.8914	69.406	phase1
HG00384	FIN	Finnish in Finland	female	not predicted	Agilent	24.8054	6.272	phase1
HG00096	GBR	British in England and Scotland	male	H16a1	Agilent	99.9034	131.716	phase1
HG00098	GBR	British in England and Scotland	male	not predicted	Agilent	12.3061	6.42	phase1
HG00100	GBR	British in England and Scotland	female	X2b	Agilent	99.9819	619.824	phase1
HG00101	GBR	British in England and Scotland	male	J1c3g	Agilent	99.9034	203.467	phase1
HG00102	GBR	British in England and Scotland	female	H58a	Agilent	99.9457	194.107	phase1
HG00103	GBR	British in England and Scotland	male	J1c3b2	Agilent	99.9095	151.44	phase1
HG00107	GBR	British in England and Scotland	male	J1c3b1a	Agilent	99.9215	182.897	phase1
HG00108	GBR	British in England and Scotland	male	X2b	Nimblegen	99.6982	51.406	phase1
HG00109	GBR	British in England and Scotland	male	U4a	Nimblegen	99.6741	48.537	phase1
HG00110	GBR	British in England and Scotland	female	H1e1a	Nimblegen	99.5715	28.18	phase1
HG00111	GBR	British in England and Scotland	female	H1e2	Nimblegen	99.6741	38.601	phase1
HG00113	GBR	British in England and Scotland	male	X2b	Nimblegen	99.7767	47.615	phase1
HG00114	GBR	British in England and Scotland	male	U5b2c2b	Agilent	99.8974	242.892	phase1
HG00116	GBR	British in England and Scotland	male	R_16189	Agilent	99.9879	672.624	phase1
HG00117	GBR	British in England and Scotland	male	J1c2e1	Agilent	99.9879	671.747	phase1
HG00119	GBR	British in England and Scotland	male	T1a1	Agilent	99.9819	988.3	phase1	X
HG00120	GBR	British in England and Scotland	female	J	Agilent	99.994	470.548	phase1
HG00121	GBR	British in England and Scotland	female	K1a4	Nimblegen	99.7888	49.841	phase1
HG00123	GBR	British in England and Scotland	female	H2a2b5	Agilent	99.9879	829.134	phase1
HG00124	GBR	British in England and Scotland	female	I2c	Agilent	99.9819	542.973	phase1
HG00125	GBR	British in England and Scotland	female	H1e2	Nimblegen	99.8853	55.729	phase1
HG00127	GBR	British in England and Scotland	female	H2a2a1	Agilent	97.097	13.541	phase1
HG00131	GBR	British in England and Scotland	male	H2a2a2	Agilent	99.9879	803.688	phase1
HG00133	GBR	British in England and Scotland	female	HV_16311	Agilent	99.994	872.43	phase1
HG00136	GBR	British in England and Scotland	male	T2b_16296	Nimblegen	99.8612	86.537	phase1
HG00137	GBR	British in England and Scotland	female	H3aq	Nimblegen	99.6137	30.359	phase1
HG00138	GBR	British in England and Scotland	male	H1b1_16362	Nimblegen	99.6258	35.338	phase1
HG00139	GBR	British in England and Scotland	male	H4a1a4b	Nimblegen	99.656	24.31	phase1
HG00140	GBR	British in England and Scotland	male	H4a1a4b	Nimblegen	99.493	28.208	phase1
HG00145	GBR	British in England and Scotland	male	U5a1a1_16362	Agilent	99.9819	489.831	phase1
HG00146	GBR	British in England and Scotland	female	not predicted	Agilent	41.7285	6.932	additional individual
HG00154	GBR	British in England and Scotland	female	I4	Nimblegen	99.6198	58.379	phase1
HG00155	GBR	British in England and Scotland	male	U4b	Agilent	99.9276	140.298	additional individual
HG00157	GBR	British in England and Scotland	male	H5_16311	Agilent	99.9819	403.136	phase1
HG00158	GBR	British in England and Scotland	female	H1e2	Agilent	99.9879	568.739	phase1
HG00159	GBR	British in England and Scotland	male	H1_152	Agilent	99.9819	660.292	phase1
HG00160	GBR	British in England and Scotland	male	not predicted	Agilent	39.1876	6.834	phase1
HG00232	GBR	British in England and Scotland	female	H1_16189	Nimblegen	99.493	28.992	phase1
HG00233	GBR	British in England and Scotland	female	H13c1	Agilent	99.9095	195.959	phase1
HG00236	GBR	British in England and Scotland	female	K2a3	Nimblegen	99.7103	47.428	phase1
HG00237	GBR	British in England and Scotland	female	H3b4	Nimblegen	99.8491	46.52	phase1
HG00238	GBR	British in England and Scotland	female	U5b1c1a	Agilent	99.9276	200.6	phase1
HG00239	GBR	British in England and Scotland	female	H3_152	Agilent	99.9819	747.542	phase1
HG00240	GBR	British in England and Scotland	female	U5b1c1a	Agilent	99.8914	159.67	phase1
HG00242	GBR	British in England and Scotland	male	U5b2a1b	Agilent	99.9698	732.292	phase1
HG00243	GBR	British in England and Scotland	male	K2	Agilent	99.994	424.643	phase1
HG00244	GBR	British in England and Scotland	male	X2b5	Agilent	99.9578	974.76	phase1
HG00245	GBR	British in England and Scotland	female	H3g1b	Agilent	99.6862	36.864	additional individual
HG00246	GBR	British in England and Scotland	male	T2b5	Nimblegen	99.9517	198.412	phase1
HG00249	GBR	British in England and Scotland	female	H5b	Nimblegen	99.7525	38.124	phase1
HG00250	GBR	British in England and Scotland	female	U4b1a2a	Nimblegen	99.8733	120.513	phase1
HG00251	GBR	British in England and Scotland	male	H5n	Nimblegen	99.8552	74.374	phase1
HG00252	GBR	British in England and Scotland	male	H3ag	Nimblegen	99.9095	97.605	phase1
HG00253	GBR	British in England and Scotland	female	N1a1	Nimblegen	99.7344	51.9	phase1
HG00254	GBR	British in England and Scotland	female	H5a	Nimblegen	99.7948	45.753	phase1
HG00255	GBR	British in England and Scotland	female	U4b1_146_152	Agilent	99.994	726.247	phase1
HG00256	GBR	British in England and Scotland	male	H5b2	Nimblegen	99.3421	23.185	phase1
HG00257	GBR	British in England and Scotland	female	J1c8a	Nimblegen	99.837	67.5	phase1
HG00258	GBR	British in England and Scotland	female	J1c2q	Agilent	99.994	990.338	phase1	X
HG00259	GBR	British in England and Scotland	female	T2b4_152	Nimblegen	99.7344	42.262	phase1
HG00260	GBR	British in England and Scotland	male	U5b2a2c	Nimblegen	99.8069	66.754	phase1
HG00261	GBR	British in England and Scotland	female	J1c2	Nimblegen	99.8974	121.935	phase1
HG00262	GBR	British in England and Scotland	female	not predicted	Agilent	51.6507	7.977	phase1
HG00263	GBR	British in England and Scotland	female	U8a1	Nimblegen	99.9155	136.425	phase1
HG00264	GBR	British in England and Scotland	male	HV_16311	Agilent	99.9879	809.363	phase1
HG00265	GBR	British in England and Scotland	male	T2b19	Agilent	99.9879	770.671	phase1
HG01334	GBR	British in England and Scotland	male	K2a	Nimblegen	99.6801	40.693	phase1
HG01791	GBR	British in England and Scotland	male	U5b2a_16192	Nimblegen	99.5594	46.383	additional individual
HG02215	GBR	British in England and Scotland	female	H3h	Nimblegen	99.825	59.375	additional individual
NA20845	GIH	Gujarati Indian in Houston,TX	male	not predicted	Agilent	21.3048	6.549	additional individual
NA20846	GIH	Gujarati Indian in Houston,TX	male	not predicted	Agilent	37.6064	6.966	additional individual
NA20847	GIH	Gujarati Indian in Houston,TX	female	not predicted	Agilent	44.8066	7.239	additional individual
NA20849	GIH	Gujarati Indian in Houston,TX	female	not predicted	Agilent	61.5909	9.307	additional individual
NA20850	GIH	Gujarati Indian in Houston,TX	male	not predicted	Agilent	18.8786	6.397	additional individual
NA20851	GIH	Gujarati Indian in Houston,TX	female	not predicted	Agilent	25.8072	6.717	additional individual
NA20852	GIH	Gujarati Indian in Houston,TX	male	not predicted	Agilent	15.3479	5.877	additional individual
NA20853	GIH	Gujarati Indian in Houston,TX	female	not predicted	Agilent	5.0757	5.759	additional individual
NA20854	GIH	Gujarati Indian in Houston,TX	female	not predicted	Agilent	18.8122	6.175	additional individual
NA20856	GIH	Gujarati Indian in Houston,TX	female	not predicted	Agilent	29.181	6.406	additional individual
NA20858	GIH	Gujarati Indian in Houston,TX	male	not predicted	Agilent	65.0854	7.881	additional individual
NA20859	GIH	Gujarati Indian in Houston,TX	female	not predicted	Agilent	25.5296	6.525	additional individual
NA20861	GIH	Gujarati Indian in Houston,TX	male	not predicted	Agilent	12.1975	5.998	additional individual
NA20862	GIH	Gujarati Indian in Houston,TX	female	not predicted	Agilent	7.9969	5.962	additional individual
NA20863	GIH	Gujarati Indian in Houston,TX	male	R	Nimblegen	99.7707	58.462	additional individual
NA20864	GIH	Gujarati Indian in Houston,TX	male	M36a	Nimblegen	99.6922	49.367	additional individual
NA20866	GIH	Gujarati Indian in Houston,TX	male	not predicted	Agilent	69.1532	8.735	additional individual
NA20867	GIH	Gujarati Indian in Houston,TX	male	HV2	Nimblegen	99.6862	58.763	additional individual
NA20868	GIH	Gujarati Indian in Houston,TX	female	R5a1a	Nimblegen	99.7525	56.141	additional individual
NA20869	GIH	Gujarati Indian in Houston,TX	female	not predicted	Agilent	18.3354	6.346	additional individual
NA20870	GIH	Gujarati Indian in Houston,TX	male	H7b	Agilent	99.0826	32.316	additional individual
NA20871	GIH	Gujarati Indian in Houston,TX	male	not predicted	Agilent	32.4642	7.87	additional individual
NA20872	GIH	Gujarati Indian in Houston,TX	female	not predicted	Agilent	58.4465	7.708	additional individual
NA20873	GIH	Gujarati Indian in Houston,TX	male	not predicted	Agilent	85.841	11.131	additional individual
NA20874	GIH	Gujarati Indian in Houston,TX	female	not predicted	Agilent	47.613	6.897	additional individual
NA20875	GIH	Gujarati Indian in Houston,TX	female	not predicted	Agilent	27.1954	6.652	additional individual
NA20876	GIH	Gujarati Indian in Houston,TX	female	not predicted	Agilent	20.3271	6.695	additional individual
NA20877	GIH	Gujarati Indian in Houston,TX	female	not predicted	Agilent	14.3461	6.16	additional individual
NA20878	GIH	Gujarati Indian in Houston,TX	female	not predicted	Agilent	9.4272	6.244	additional individual
NA20881	GIH	Gujarati Indian in Houston,TX	female	not predicted	Agilent	13.0967	6.105	additional individual
NA20885	GIH	Gujarati Indian in Houston,TX	male	not predicted	Agilent	9.6385	6.132	additional individual
NA20886	GIH	Gujarati Indian in Houston,TX	female	not predicted	Agilent	3.6997	5.644	additional individual
NA20887	GIH	Gujarati Indian in Houston,TX	male	not predicted	Agilent	81.4231	10.304	additional individual
NA20888	GIH	Gujarati Indian in Houston,TX	female	not predicted	Agilent	0.7786	5.155	additional individual
NA20889	GIH	Gujarati Indian in Houston,TX	male	not predicted	Agilent	11.5577	6.566	additional individual
NA20890	GIH	Gujarati Indian in Houston,TX	male	not predicted	Agilent	32.7358	7.481	additional individual
NA20891	GIH	Gujarati Indian in Houston,TX	male	not predicted	Agilent	22.0412	6.356	additional individual
NA20892	GIH	Gujarati Indian in Houston,TX	female	not predicted	Agilent	16.7481	6.49	additional individual
NA20893	GIH	Gujarati Indian in Houston,TX	female	not predicted	Agilent	22.9404	5.98	additional individual
NA20894	GIH	Gujarati Indian in Houston,TX	female	not predicted	Agilent	4.8585	6.1	additional individual
NA20895	GIH	Gujarati Indian in Houston,TX	male	not predicted	Agilent	31.7822	6.633	additional individual
NA20896	GIH	Gujarati Indian in Houston,TX	female	not predicted	Agilent	26.0909	6.257	additional individual
NA20897	GIH	Gujarati Indian in Houston,TX	male	not predicted	Agilent	73.372	8.628	additional individual
NA20898	GIH	Gujarati Indian in Houston,TX	male	not predicted	Agilent	14.1771	5.917	additional individual
NA20899	GIH	Gujarati Indian in Houston,TX	female	not predicted	Agilent	29.0663	6.588	additional individual
NA20901	GIH	Gujarati Indian in Houston,TX	male	not predicted	Agilent	8.7875	5.957	additional individual
NA20902	GIH	Gujarati Indian in Houston,TX	female	not predicted	Agilent	31.2994	6.854	additional individual
NA20903	GIH	Gujarati Indian in Houston,TX	male	not predicted	Agilent	70.8794	9.226	additional individual
NA20904	GIH	Gujarati Indian in Houston,TX	male	not predicted	Agilent	34.3412	6.495	additional individual
NA20905	GIH	Gujarati Indian in Houston,TX	male	not predicted	Agilent	9.5359	6.359	additional individual
NA20906	GIH	Gujarati Indian in Houston,TX	female	not predicted	Agilent	3.3798	5.348	additional individual
NA20908	GIH	Gujarati Indian in Houston,TX	female	not predicted	Agilent	27.2678	6.257	additional individual
NA20910	GIH	Gujarati Indian in Houston,TX	female	not predicted	Agilent	10.7792	6.518	additional individual
NA20911	GIH	Gujarati Indian in Houston,TX	male	not predicted	Agilent	28.2636	6.42	additional individual
NA21086	GIH	Gujarati Indian in Houston,TX	female	not predicted	Agilent	18.438	6.374	additional individual
NA21087	GIH	Gujarati Indian in Houston,TX	male	not predicted	Agilent	11.6241	5.998	additional individual
NA21088	GIH	Gujarati Indian in Houston,TX	female	not predicted	Agilent	54.4149	7.886	additional individual
NA21089	GIH	Gujarati Indian in Houston,TX	female	R31a	Agilent	99.9034	162.495	additional individual
NA21090	GIH	Gujarati Indian in Houston,TX	male	M64	Agilent	99.8793	161.74	additional individual
NA21091	GIH	Gujarati Indian in Houston,TX	male	R2	Agilent	99.9215	178.376	additional individual
NA21092	GIH	Gujarati Indian in Houston,TX	male	M3a2a	Agilent	99.8974	181.621	additional individual
NA21093	GIH	Gujarati Indian in Houston,TX	male	not predicted	Agilent	4.5446	5.406	additional individual
NA21094	GIH	Gujarati Indian in Houston,TX	male	R	Agilent	99.9578	226.634	additional individual
NA21095	GIH	Gujarati Indian in Houston,TX	male	not predicted	Agilent	45.0842	6.953	additional individual
NA21097	GIH	Gujarati Indian in Houston,TX	female	U1a3	Agilent	99.8491	164.961	additional individual
NA21098	GIH	Gujarati Indian in Houston,TX	male	H29	Agilent	99.8672	232.501	additional individual
NA21099	GIH	Gujarati Indian in Houston,TX	male	R5a2	Agilent	99.9517	256.371	additional individual
NA21100	GIH	Gujarati Indian in Houston,TX	male	M30	Agilent	99.9457	236.768	additional individual
NA21101	GIH	Gujarati Indian in Houston,TX	female	M30f	Agilent	99.825	112.83	additional individual
NA21102	GIH	Gujarati Indian in Houston,TX	female	R30b	Agilent	99.9578	293.835	additional individual
NA21103	GIH	Gujarati Indian in Houston,TX	female	M2a1a2a	Agilent	99.7525	115.133	additional individual
NA21114	GIH	Gujarati Indian in Houston,TX	male	not predicted	Agilent	1.871	5.832	additional individual
NA21137	GIH	Gujarati Indian in Houston,TX	female	not predicted	Agilent	19.1381	6.153	additional individual
NA21141	GIH	Gujarati Indian in Houston,TX	female	R2	Nimblegen	99.7707	69.416	additional individual
NA21142	GIH	Gujarati Indian in Houston,TX	female	L3i1b	Nimblegen	99.5232	40.253	additional individual
NA21143	GIH	Gujarati Indian in Houston,TX	female	M	Nimblegen	99.8672	77.544	additional individual
NA21144	GIH	Gujarati Indian in Houston,TX	female	R8a1b	Nimblegen	99.8612	54.278	additional individual
HG01506	IBS	Iberian populations in Spain	male	H29	Nimblegen	99.7767	69.855	additional individual
HG01507	IBS	Iberian populations in Spain	female	H1	Nimblegen	99.8974	58.104	additional individual
HG01509	IBS	Iberian populations in Spain	male	H1ag1b	Nimblegen	99.8129	67.791	additional individual
HG01510	IBS	Iberian populations in Spain	female	H13a1a1	Nimblegen	99.8189	61.84	additional individual
HG01512	IBS	Iberian populations in Spain	male	J1c2e2	Nimblegen	99.8733	128.718	additional individual
HG01513	IBS	Iberian populations in Spain	female	H1j2a	Nimblegen	99.8491	124.917	additional individual
HG01515	IBS	Iberian populations in Spain	male	H29	Agilent	99.8612	159.308	additional individual
HG01516	IBS	Iberian populations in Spain	female	H3_73	Agilent	99.825	57.191	additional individual
HG01518	IBS	Iberian populations in Spain	male	J1c3	Agilent	99.9034	86.718	additional individual
HG01519	IBS	Iberian populations in Spain	female	H1b	Agilent	99.9215	189.246	additional individual	X
HG01521	IBS	Iberian populations in Spain	male	H1	Agilent	99.9759	368.618	additional individual	X
HG01522	IBS	Iberian populations in Spain	female	H17a	Agilent	99.9457	150.822	additional individual
HG01524	IBS	Iberian populations in Spain	male	U5b2a6	Nimblegen	99.6801	57.67	additional individual
HG01525	IBS	Iberian populations in Spain	female	H1by	Nimblegen	99.6922	42.586	additional individual
HG01527	IBS	Iberian populations in Spain	male	I2	Nimblegen	99.6499	37.884	additional individual
HG01528	IBS	Iberian populations in Spain	female	H1ah	Nimblegen	99.8733	57.51	additional individual
HG01530	IBS	Iberian populations in Spain	male	U5a2a	Nimblegen	99.7646	40.701	additional individual
HG01531	IBS	Iberian populations in Spain	female	N1b1a	Nimblegen	99.8008	64.816	additional individual
HG01536	IBS	Iberian populations in Spain	male	K1a4a1	Nimblegen	99.8129	85.331	additional individual
HG01537	IBS	Iberian populations in Spain	female	K1a4	Nimblegen	99.8552	70.666	additional individual
HG01631	IBS	Iberian populations in Spain	male	H1	Nimblegen	99.5896	33.921	additional individual
HG01632	IBS	Iberian populations in Spain	female	T2a1a	Nimblegen	99.8491	85.348	additional individual
HG01673	IBS	Iberian populations in Spain	female	U5b1f	Nimblegen	99.8914	93.486	additional individual
HG01675	IBS	Iberian populations in Spain	male	K1a2a	Nimblegen	99.8552	103.239	additional individual
HG01676	IBS	Iberian populations in Spain	female	H5a1g	Nimblegen	99.7344	35.172	additional individual
HG01678	IBS	Iberian populations in Spain	male	H1e1a1	Nimblegen	99.6982	31.475	additional individual
HG01679	IBS	Iberian populations in Spain	female	H5a3a1	Nimblegen	99.656	39.215	additional individual
HG01680	IBS	Iberian populations in Spain	male	V	Nimblegen	99.8733	70.298	additional individual
HG01682	IBS	Iberian populations in Spain	male	HV0_195	Nimblegen	99.7646	59.161	additional individual
HG01684	IBS	Iberian populations in Spain	female	T2b5	Nimblegen	99.7525	50.766	additional individual
HG01685	IBS	Iberian populations in Spain	female	R	Nimblegen	99.6681	40.37	additional individual
HG01686	IBS	Iberian populations in Spain	male	V19	Nimblegen	99.831	53.573	additional individual
HG01694	IBS	Iberian populations in Spain	male	J1b1a1	Nimblegen	99.8552	60.771	additional individual
HG01695	IBS	Iberian populations in Spain	female	H7	Nimblegen	99.9034	64.397	additional individual
HG01697	IBS	Iberian populations in Spain	female	not predicted	Agilent	96.1434	17.957	additional individual
HG01699	IBS	Iberian populations in Spain	male	not predicted	Agilent	30.6597	6.587	additional individual
HG01700	IBS	Iberian populations in Spain	male	V3a	Nimblegen	99.8129	56.376	additional individual
HG01702	IBS	Iberian populations in Spain	female	T2b_16296	Nimblegen	99.8491	64.378	additional individual
HG01704	IBS	Iberian populations in Spain	female	not predicted	Agilent	44.885	6.935	additional individual
HG01705	IBS	Iberian populations in Spain	male	not predicted	Agilent	25.0166	7.459	additional individual
HG01707	IBS	Iberian populations in Spain	female	not predicted	Agilent	14.5996	5.831	additional individual
HG01708	IBS	Iberian populations in Spain	male	not predicted	Agilent	18.8605	6.102	additional individual
HG01709	IBS	Iberian populations in Spain	male	not predicted	Agilent	40.6301	6.972	additional individual
HG01710	IBS	Iberian populations in Spain	female	not predicted	Agilent	15.5894	6.176	additional individual
HG01746	IBS	Iberian populations in Spain	female	not predicted	Agilent	81.6766	9.486	additional individual
HG01747	IBS	Iberian populations in Spain	male	not predicted	Agilent	47.5647	6.964	additional individual
HG01756	IBS	Iberian populations in Spain	male	H17	Agilent	99.9819	588.762	additional individual
HG01757	IBS	Iberian populations in Spain	female	U4a	Agilent	99.9819	831.345	additional individual
HG01761	IBS	Iberian populations in Spain	male	L3d1b1	Agilent	99.9638	814.264	additional individual
HG01762	IBS	Iberian populations in Spain	female	U5b3	Agilent	99.9759	700.317	additional individual
HG02223	IBS	Iberian populations in Spain	female	not predicted	Agilent	18.3837	6.67	additional individual
HG02224	IBS	Iberian populations in Spain	male	not predicted	Agilent	15.5652	6.566	additional individual
HG02230	IBS	Iberian populations in Spain	female	not predicted	Agilent	5.9448	6.439	additional individual
HG02231	IBS	Iberian populations in Spain	male	not predicted	Agilent	4.9188	5.677	additional individual
HG02232	IBS	Iberian populations in Spain	female	T2	Nimblegen	99.8612	76.13	additional individual
HG02233	IBS	Iberian populations in Spain	male	H3v_16093	Nimblegen	99.7405	47.999	additional individual
HG02238	IBS	Iberian populations in Spain	male	H1j1	Nimblegen	99.7586	41.351	additional individual
HG02239	IBS	Iberian populations in Spain	female	H1	Nimblegen	99.7707	54.707	additional individual
NA18940	JPT	Japanese in Tokyo, Japan	male	M7a1a1a	Nimblegen	99.5534	35.38	phase1
NA18942	JPT	Japanese in Tokyo, Japan	female	Z_152	Nimblegen	99.6982	48.79	phase1
NA18943	JPT	Japanese in Tokyo, Japan	male	M7b8	Nimblegen	99.6137	33.94	phase1
NA18944	JPT	Japanese in Tokyo, Japan	male	D4e2	Nimblegen	99.7043	33.159	phase1
NA18945	JPT	Japanese in Tokyo, Japan	male	D4e2	Nimblegen	99.7163	39.122	phase1
NA18947	JPT	Japanese in Tokyo, Japan	female	F1e1a	Nimblegen	99.5473	34.752	phase1
NA18948	JPT	Japanese in Tokyo, Japan	male	B4a1b1	Nimblegen	99.7525	74.159	phase1
NA18949	JPT	Japanese in Tokyo, Japan	female	B4b1a1	Nimblegen	99.9336	406.233	phase1
NA18950	JPT	Japanese in Tokyo, Japan	female	M8a3a	Agilent	99.994	630.971	phase1
NA18951	JPT	Japanese in Tokyo, Japan	female	D4b2a2b	Nimblegen	99.7948	53.2	phase1
NA18952	JPT	Japanese in Tokyo, Japan	male	M7b1'2'4'5'6'7'8_16189	Nimblegen	99.4629	20.745	phase1
NA18953	JPT	Japanese in Tokyo, Japan	male	not predicted	Agilent	93.1016	13.286	phase1
NA18959	JPT	Japanese in Tokyo, Japan	male	not predicted	Agilent	86.8248	12.1	phase1
NA18960	JPT	Japanese in Tokyo, Japan	male	N9a4a	Agilent	99.8733	133.31	phase1
NA18961	JPT	Japanese in Tokyo, Japan	male	not predicted	Agilent	91.3574	13.953	phase1
NA18964	JPT	Japanese in Tokyo, Japan	female	N	Agilent	98.2437	23.152	phase1
NA18966	JPT	Japanese in Tokyo, Japan	male	D4b2b	Agilent	99.9457	312.936	phase1
NA18967	JPT	Japanese in Tokyo, Japan	male	D4b2b1	Agilent	99.9336	338.281	phase1
NA18968	JPT	Japanese in Tokyo, Japan	female	D4b2a2a	Agilent	99.9215	205.729	phase1
NA18969	JPT	Japanese in Tokyo, Japan	female	M9a1a1a	Agilent	99.9578	356.383	phase1
NA18970	JPT	Japanese in Tokyo, Japan	male	F1b1a1a1	Agilent	99.8612	254.734	phase1
NA18971	JPT	Japanese in Tokyo, Japan	male	B5a2a1	Agilent	99.9276	265.63	phase1
NA18972	JPT	Japanese in Tokyo, Japan	female	D4b2b1	Agilent	99.9336	252.68	phase1
NA18973	JPT	Japanese in Tokyo, Japan	female	N9a2a1	Agilent	99.9638	377.63	phase1
NA18974	JPT	Japanese in Tokyo, Japan	male	Y2	Agilent	99.9336	251.26	phase1
NA18975	JPT	Japanese in Tokyo, Japan	female	B4a1c1a	Agilent	99.8853	288.578	phase1
NA18976	JPT	Japanese in Tokyo, Japan	female	N9a2c	Agilent	99.9336	317.756	phase1
NA18981	JPT	Japanese in Tokyo, Japan	female	D4a3b	Agilent	99.9457	353.919	phase1
NA18982	JPT	Japanese in Tokyo, Japan	male	B4c1a1	Agilent	99.6198	64.439	phase1
NA18983	JPT	Japanese in Tokyo, Japan	male	D4c1a	Agilent	98.292	26.846	phase1
NA18984	JPT	Japanese in Tokyo, Japan	male	B4b1a1	Agilent	99.825	126.67	additional individual
NA18985	JPT	Japanese in Tokyo, Japan	male	not predicted	Agilent	12.6562	6.255	phase1
NA18986	JPT	Japanese in Tokyo, Japan	male	A5a1a1	Agilent	99.7163	70.473	phase1
NA18987	JPT	Japanese in Tokyo, Japan	female	D4m1	Agilent	99.9276	217.386	phase1
NA18988	JPT	Japanese in Tokyo, Japan	male	N9a4	Agilent	99.9759	334.809	phase1
NA18989	JPT	Japanese in Tokyo, Japan	male	not predicted	Agilent	31.6977	7.55	phase1
NA18990	JPT	Japanese in Tokyo, Japan	male	G1a1a2	Agilent	99.9215	252.403	phase1
NA18991	JPT	Japanese in Tokyo, Japan	female	N9a4a	Agilent	99.9215	282.903	phase1
NA18999	JPT	Japanese in Tokyo, Japan	female	not predicted	Agilent	16.7542	6.362	phase1
NA19000	JPT	Japanese in Tokyo, Japan	male	D4g1	Agilent	97.0065	18.886	phase1
NA19003	JPT	Japanese in Tokyo, Japan	female	M	Agilent	97.7488	26.78	phase1
NA19004	JPT	Japanese in Tokyo, Japan	male	not predicted	Agilent	36.852	7.114	phase1
NA19007	JPT	Japanese in Tokyo, Japan	male	G1a1a4	Agilent	99.6922	72.13	phase1
NA19012	JPT	Japanese in Tokyo, Japan	male	not predicted	Agilent	77.6329	10.181	phase1
NA19054	JPT	Japanese in Tokyo, Japan	female	D_16189	Agilent	99.9638	817.729	phase1
NA19055	JPT	Japanese in Tokyo, Japan	male	N9a5	Agilent	99.9819	552.275	phase1
NA19056	JPT	Japanese in Tokyo, Japan	male	D4b1b1a1	Agilent	99.9457	178.153	phase1
NA19057	JPT	Japanese in Tokyo, Japan	female	D4j	Agilent	99.9879	652.77	phase1
NA19058	JPT	Japanese in Tokyo, Japan	male	not predicted	Agilent	89.4924	12.971	phase1
NA19059	JPT	Japanese in Tokyo, Japan	female	F1b1a	Agilent	99.9638	570.852	phase1
NA19060	JPT	Japanese in Tokyo, Japan	male	not predicted	Agilent	63.4377	9.248	phase1
NA19062	JPT	Japanese in Tokyo, Japan	male	G2a	Agilent	99.9819	497.296	phase1
NA19063	JPT	Japanese in Tokyo, Japan	male	D4_195	Agilent	99.8431	112.22	phase1
NA19064	JPT	Japanese in Tokyo, Japan	female	F1b1a1a	Agilent	99.9457	851.122	phase1	X
NA19065	JPT	Japanese in Tokyo, Japan	female	not predicted	Agilent	89.4985	12.185	phase1
NA19066	JPT	Japanese in Tokyo, Japan	male	D4b2b1	Agilent	99.9034	189.44	phase1
NA19067	JPT	Japanese in Tokyo, Japan	male	G1a1a	Agilent	99.994	837.319	phase1	X
NA19068	JPT	Japanese in Tokyo, Japan	male	D4h1b	Agilent	99.9638	299.215	phase1
NA19070	JPT	Japanese in Tokyo, Japan	male	not predicted	Agilent	85.0625	11.217	phase1
NA19072	JPT	Japanese in Tokyo, Japan	male	Z3	Agilent	99.8853	302.664	phase1
NA19074	JPT	Japanese in Tokyo, Japan	female	D5c1	Agilent	99.8672	234.336	phase1
NA19075	JPT	Japanese in Tokyo, Japan	male	M7b2	Agilent	99.9155	271.112	phase1
NA19076	JPT	Japanese in Tokyo, Japan	male	D4c1b1	Agilent	99.8612	181.643	phase1
NA19077	JPT	Japanese in Tokyo, Japan	female	B4b1a1a	Agilent	99.8491	325.621	phase1
NA19078	JPT	Japanese in Tokyo, Japan	female	F1a1c	Agilent	99.8793	179.874	phase1
NA19079	JPT	Japanese in Tokyo, Japan	male	N9b1	Agilent	99.8853	323.504	phase1
NA19080	JPT	Japanese in Tokyo, Japan	female	G1a1a4	Agilent	99.9215	301.88	phase1
NA19081	JPT	Japanese in Tokyo, Japan	female	D4g2b1	Agilent	99.9276	350.7	phase1
NA19082	JPT	Japanese in Tokyo, Japan	male	N9a2a3	Agilent	99.9396	293.265	phase1
NA19083	JPT	Japanese in Tokyo, Japan	male	G2a1c2	Agilent	99.9095	554.364	phase1
NA19084	JPT	Japanese in Tokyo, Japan	female	Z_152	Agilent	99.8431	161.8	phase1
NA19085	JPT	Japanese in Tokyo, Japan	male	D4b1b1a1	Agilent	99.8672	204.381	phase1
NA19087	JPT	Japanese in Tokyo, Japan	female	D4e1a2a	Nimblegen	99.7586	45.573	phase1
NA19088	JPT	Japanese in Tokyo, Japan	male	B4c1a1c	Nimblegen	99.5534	40.892	phase1
HG01595	KHV	Kinh in Ho Chi Minh City, Vietnam	female	F1f	Nimblegen	99.8552	72.699	additional individual
HG01596	KHV	Kinh in Ho Chi Minh City, Vietnam	male	M7b8	Nimblegen	99.6922	65.104	additional individual
HG01597	KHV	Kinh in Ho Chi Minh City, Vietnam	female	F1_16189	Nimblegen	99.6922	34.178	additional individual
HG01598	KHV	Kinh in Ho Chi Minh City, Vietnam	female	F1a1'4	Nimblegen	99.7043	39.35	additional individual
HG01599	KHV	Kinh in Ho Chi Minh City, Vietnam	female	not predicted	Nimblegen	29.3983	6.434	additional individual
HG01600	KHV	Kinh in Ho Chi Minh City, Vietnam	female	not predicted	Nimblegen	36.7554	6.508	additional individual
HG01840	KHV	Kinh in Ho Chi Minh City, Vietnam	male	not predicted	Nimblegen	67.1917	7.841	additional individual
HG01841	KHV	Kinh in Ho Chi Minh City, Vietnam	female	not predicted	Nimblegen	58.8448	7.145	additional individual
HG01842	KHV	Kinh in Ho Chi Minh City, Vietnam	male	not predicted	Nimblegen	53.7027	6.839	additional individual
HG01843	KHV	Kinh in Ho Chi Minh City, Vietnam	female	not predicted	Nimblegen	41.4207	6.629	additional individual
HG01844	KHV	Kinh in Ho Chi Minh City, Vietnam	male	not predicted	Nimblegen	43.9978	6.598	additional individual
HG01845	KHV	Kinh in Ho Chi Minh City, Vietnam	female	not predicted	Nimblegen	48.7658	6.792	additional individual
HG01846	KHV	Kinh in Ho Chi Minh City, Vietnam	male	not predicted	Nimblegen	67.1254	7.39	additional individual
HG01847	KHV	Kinh in Ho Chi Minh City, Vietnam	female	not predicted	Nimblegen	27.8593	6.286	additional individual
HG01848	KHV	Kinh in Ho Chi Minh City, Vietnam	female	not predicted	Nimblegen	84.3262	8.84	additional individual
HG01849	KHV	Kinh in Ho Chi Minh City, Vietnam	male	not predicted	Nimblegen	82.8415	8.305	additional individual
HG01850	KHV	Kinh in Ho Chi Minh City, Vietnam	female	not predicted	Nimblegen	78.3029	8.367	additional individual
HG01851	KHV	Kinh in Ho Chi Minh City, Vietnam	female	not predicted	Nimblegen	62.7376	6.891	additional individual
HG01852	KHV	Kinh in Ho Chi Minh City, Vietnam	male	not predicted	Nimblegen	95.2079	11.127	additional individual
HG01853	KHV	Kinh in Ho Chi Minh City, Vietnam	female	not predicted	Nimblegen	86.2092	9.457	additional individual
HG01855	KHV	Kinh in Ho Chi Minh City, Vietnam	female	not predicted	Nimblegen	62.8221	7.346	additional individual
HG01857	KHV	Kinh in Ho Chi Minh City, Vietnam	female	not predicted	Nimblegen	67.2883	7.44	additional individual
HG01858	KHV	Kinh in Ho Chi Minh City, Vietnam	female	not predicted	Nimblegen	44.1427	6.655	additional individual
HG01859	KHV	Kinh in Ho Chi Minh City, Vietnam	female	not predicted	Nimblegen	54.7891	6.809	additional individual
HG01860	KHV	Kinh in Ho Chi Minh City, Vietnam	male	not predicted	Nimblegen	61.2771	7.306	additional individual
HG01861	KHV	Kinh in Ho Chi Minh City, Vietnam	male	not predicted	Nimblegen	35.8199	6.762	additional individual
HG01862	KHV	Kinh in Ho Chi Minh City, Vietnam	female	not predicted	Agilent	19.2287	6.256	additional individual
HG01863	KHV	Kinh in Ho Chi Minh City, Vietnam	female	not predicted	Agilent	20.4116	6.398	additional individual
HG01864	KHV	Kinh in Ho Chi Minh City, Vietnam	male	not predicted	Agilent	19.8322	6.629	additional individual
HG01865	KHV	Kinh in Ho Chi Minh City, Vietnam	male	not predicted	Agilent	19.0295	6.265	additional individual
HG01866	KHV	Kinh in Ho Chi Minh City, Vietnam	male	not predicted	Agilent	10.6886	5.923	additional individual
HG01867	KHV	Kinh in Ho Chi Minh City, Vietnam	male	not predicted	Agilent	8.2081	5.794	additional individual
HG01868	KHV	Kinh in Ho Chi Minh City, Vietnam	female	not predicted	Agilent	65.4777	7.739	additional individual
HG01869	KHV	Kinh in Ho Chi Minh City, Vietnam	female	not predicted	Agilent	23.0853	6.547	additional individual
HG01870	KHV	Kinh in Ho Chi Minh City, Vietnam	female	B5	Agilent	99.5534	46.743	additional individual
HG01871	KHV	Kinh in Ho Chi Minh City, Vietnam	female	M7b'd	Agilent	99.6077	55.616	additional individual
HG01872	KHV	Kinh in Ho Chi Minh City, Vietnam	male	B4	Agilent	99.3904	47.88	additional individual
HG01873	KHV	Kinh in Ho Chi Minh City, Vietnam	male	R9	Agilent	99.2033	34.844	additional individual
HG01874	KHV	Kinh in Ho Chi Minh City, Vietnam	female	R9	Agilent	99.4689	23.852	additional individual
HG01878	KHV	Kinh in Ho Chi Minh City, Vietnam	female	B5	Agilent	98.4187	17.42	additional individual
HG02023	KHV	Kinh in Ho Chi Minh City, Vietnam	male	not predicted	Agilent	11.0206	6.11	additional individual
HG02025	KHV	Kinh in Ho Chi Minh City, Vietnam	female	not predicted	Agilent	87.0179	10.58	additional individual
HG02026	KHV	Kinh in Ho Chi Minh City, Vietnam	male	Y1b1a	Agilent	99.1249	32.8	additional individual
HG02028	KHV	Kinh in Ho Chi Minh City, Vietnam	female	not predicted	Agilent	19.6029	5.955	additional individual
HG02029	KHV	Kinh in Ho Chi Minh City, Vietnam	male	not predicted	Agilent	20.2185	5.852	additional individual
HG02031	KHV	Kinh in Ho Chi Minh City, Vietnam	female	M7b1'2'4'5'6'7'8_16189	Nimblegen	99.5353	33.412	additional individual
HG02032	KHV	Kinh in Ho Chi Minh City, Vietnam	male	N9a6a	Nimblegen	99.5594	32.445	additional individual
HG02040	KHV	Kinh in Ho Chi Minh City, Vietnam	male	not predicted	Agilent	22.7473	6.574	additional individual
HG02046	KHV	Kinh in Ho Chi Minh City, Vietnam	female	not predicted	Agilent	2.1365	5.438	additional individual
HG02047	KHV	Kinh in Ho Chi Minh City, Vietnam	male	not predicted	Agilent	8.2986	5.885	additional individual
HG02048	KHV	Kinh in Ho Chi Minh City, Vietnam	female	M5	Agilent	99.3059	45.529	additional individual
HG02049	KHV	Kinh in Ho Chi Minh City, Vietnam	female	R_16189	Agilent	99.4387	46.362	additional individual
HG02050	KHV	Kinh in Ho Chi Minh City, Vietnam	male	F2e	Nimblegen	99.5655	36.893	additional individual
HG02057	KHV	Kinh in Ho Chi Minh City, Vietnam	female	M7b'd	Agilent	99.2275	27.692	additional individual
HG02058	KHV	Kinh in Ho Chi Minh City, Vietnam	male	B5	Agilent	99.1188	26.559	additional individual
HG02060	KHV	Kinh in Ho Chi Minh City, Vietnam	female	M7b6	Nimblegen	99.6439	48.553	additional individual
HG02061	KHV	Kinh in Ho Chi Minh City, Vietnam	male	R9b1b	Nimblegen	99.7646	51.914	additional individual
HG02064	KHV	Kinh in Ho Chi Minh City, Vietnam	male	B4b1a	Nimblegen	99.8431	96.636	additional individual
HG02067	KHV	Kinh in Ho Chi Minh City, Vietnam	male	M7b1'2'4'5'6'7'8_16189	Nimblegen	99.7043	62.754	additional individual
HG02069	KHV	Kinh in Ho Chi Minh City, Vietnam	female	R_16189	Agilent	99.3723	25.49	additional individual
HG02070	KHV	Kinh in Ho Chi Minh City, Vietnam	male	L3c'd	Agilent	99.3361	26.134	additional individual
HG02072	KHV	Kinh in Ho Chi Minh City, Vietnam	female	B4_16261	Agilent	99.2637	25.231	additional individual
HG02073	KHV	Kinh in Ho Chi Minh City, Vietnam	male	F1a'c'f	Agilent	99.4447	35.801	additional individual
HG02116	KHV	Kinh in Ho Chi Minh City, Vietnam	male	not predicted	Agilent	61.8022	7.772	additional individual
HG02130	KHV	Kinh in Ho Chi Minh City, Vietnam	female	F2a	Nimblegen	99.7888	60.605	additional individual
HG02131	KHV	Kinh in Ho Chi Minh City, Vietnam	male	F2b1	Nimblegen	99.8552	102.331	additional individual
HG02133	KHV	Kinh in Ho Chi Minh City, Vietnam	female	F1f	Nimblegen	99.8793	128.389	additional individual
HG02134	KHV	Kinh in Ho Chi Minh City, Vietnam	male	B4a1c4	Nimblegen	99.6982	86.883	additional individual
HG02136	KHV	Kinh in Ho Chi Minh City, Vietnam	female	F1a1a1	Nimblegen	99.7344	43.301	additional individual
HG02137	KHV	Kinh in Ho Chi Minh City, Vietnam	male	M7b7	Nimblegen	99.5292	38.362	additional individual
HG02142	KHV	Kinh in Ho Chi Minh City, Vietnam	female	M12a1a	Nimblegen	99.4327	36.181	additional individual
HG02512	KHV	Kinh in Ho Chi Minh City, Vietnam	male	not predicted	Agilent	51.361	7.234	additional individual
HG02513	KHV	Kinh in Ho Chi Minh City, Vietnam	female	not predicted	Agilent	50.8781	7.128	additional individual
HG02521	KHV	Kinh in Ho Chi Minh City, Vietnam	male	not predicted	Agilent	1.6477	6.432	additional individual
HG02522	KHV	Kinh in Ho Chi Minh City, Vietnam	female	not predicted	Agilent	6.5122	5.977	additional individual
NA19311	LWK	Luhya in Webuye, Kenya	male	L0a1a_200	Agilent	99.837	188.63	phase1
NA19313	LWK	Luhya in Webuye, Kenya	female	L2a1_143__16309	Agilent	99.8491	248.294	phase1
NA19315	LWK	Luhya in Webuye, Kenya	female	L3e3b1	Agilent	99.9095	212.885	phase1
NA19316	LWK	Luhya in Webuye, Kenya	female	L3d1a	Agilent	99.9457	250.376	phase1
NA19317	LWK	Luhya in Webuye, Kenya	male	L5a1	Agilent	99.7525	204.148	phase1
NA19318	LWK	Luhya in Webuye, Kenya	male	not predicted	Agilent	0	0	phase1
NA19319	LWK	Luhya in Webuye, Kenya	male	L3e3b2	Agilent	99.9155	262.209	phase1
NA19321	LWK	Luhya in Webuye, Kenya	female	L3b1a1a	Agilent	99.8853	205.889	phase1
NA19324	LWK	Luhya in Webuye, Kenya	female	L3b1a1	Agilent	99.8491	167.34	phase1
NA19327	LWK	Luhya in Webuye, Kenya	female	L0a'b'f	Agilent	99.6862	196.882	phase1
NA19328	LWK	Luhya in Webuye, Kenya	female	L0a'b	Agilent	99.831	202.93	phase1
NA19331	LWK	Luhya in Webuye, Kenya	male	L3b1a1a	Agilent	99.9759	521.317	phase1
NA19332	LWK	Luhya in Webuye, Kenya	female	not predicted	Agilent	96.4633	32.733	phase1
NA19334	LWK	Luhya in Webuye, Kenya	male	L3b1a1a	Agilent	98.7869	30.913	phase1
NA19338	LWK	Luhya in Webuye, Kenya	female	L3b1a1a	Agilent	99.9578	257.949	phase1
NA19346	LWK	Luhya in Webuye, Kenya	male	L3b1a1a	Agilent	98.0385	27.215	phase1
NA19347	LWK	Luhya in Webuye, Kenya	male	L3b1a1a	Agilent	99.9095	134.981	phase1
NA19350	LWK	Luhya in Webuye, Kenya	male	L0a'b	Agilent	99.9396	1010.86	phase1	X
NA19380	LWK	Luhya in Webuye, Kenya	male	L3b1a1a	Agilent	99.9034	183.388	phase1
NA19385	LWK	Luhya in Webuye, Kenya	male	L1'2'3'4'5'6	Agilent	99.7465	253.543	phase1
NA19457	LWK	Luhya in Webuye, Kenya	female	L3h1a1	Agilent	99.9517	382.598	phase1
NA19471	LWK	Luhya in Webuye, Kenya	female	not predicted	Agilent	55.5133	7.734	phase1
NA19472	LWK	Luhya in Webuye, Kenya	female	L3b1a_152	Agilent	99.994	747.404	phase1	X
NA19473	LWK	Luhya in Webuye, Kenya	female	L3b1a1a	Agilent	100	635.437	phase1
NA19474	LWK	Luhya in Webuye, Kenya	female	not predicted	Agilent	96.0468	50.9	phase1
NA19648	MXL	Mexican Ancestry in Los Angeles, California	female	H1ba	Agilent	99.9155	126.569	phase1
NA19649	MXL	Mexican Ancestry in Los Angeles, California	male	B2a	Agilent	99.9396	663.11	phase1
NA19651	MXL	Mexican Ancestry in Los Angeles, California	female	A2	Agilent	99.9819	664.128	phase1
NA19652	MXL	Mexican Ancestry in Los Angeles, California	male	R	Agilent	99.9819	813.283	phase1	X
NA19654	MXL	Mexican Ancestry in Los Angeles, California	female	R_16189	Agilent	99.9276	559.655	phase1
NA19655	MXL	Mexican Ancestry in Los Angeles, California	male	HV_16311	Agilent	99.994	479.231	phase1
NA19657	MXL	Mexican Ancestry in Los Angeles, California	female	C1b12	Agilent	99.9698	467.456	phase1
NA19658	MXL	Mexican Ancestry in Los Angeles, California	male	C	Agilent	99.9215	491.483	phase1
NA19660	MXL	Mexican Ancestry in Los Angeles, California	female	A2m	Agilent	99.9698	542.548	phase1
NA19661	MXL	Mexican Ancestry in Los Angeles, California	male	D1h	Agilent	99.9759	571.666	phase1
NA19663	MXL	Mexican Ancestry in Los Angeles, California	female	A2	Agilent	99.994	495.633	phase1
NA19664	MXL	Mexican Ancestry in Los Angeles, California	male	N	Agilent	99.9879	550.728	phase1
NA19669	MXL	Mexican Ancestry in Los Angeles, California	female	B2a1	Agilent	99.9457	451.667	phase1
NA19670	MXL	Mexican Ancestry in Los Angeles, California	male	A2d1a	Agilent	99.9879	609.683	phase1
NA19675	MXL	Mexican Ancestry in Los Angeles, California	female	A2_64	Agilent	99.9698	538.248	phase1
NA19676	MXL	Mexican Ancestry in Los Angeles, California	male	A2h1	Agilent	99.994	674.524	phase1
NA19678	MXL	Mexican Ancestry in Los Angeles, California	female	A2_64	Agilent	99.9819	603.39	phase1
NA19679	MXL	Mexican Ancestry in Los Angeles, California	male	R	Agilent	99.994	685.1	phase1
NA19681	MXL	Mexican Ancestry in Los Angeles, California	female	R_16189	Agilent	99.9698	897.105	phase1	X
NA19682	MXL	Mexican Ancestry in Los Angeles, California	male	H2a5a1	Agilent	99.9879	632.147	phase1
NA19684	MXL	Mexican Ancestry in Los Angeles, California	female	R31	Agilent	99.9879	500.182	phase1
NA19685	MXL	Mexican Ancestry in Los Angeles, California	male	A2m	Agilent	99.9759	572.271	phase1
NA19716	MXL	Mexican Ancestry in Los Angeles, California	female	D1d	Agilent	99.9759	501.646	phase1
NA19717	MXL	Mexican Ancestry in Los Angeles, California	male	C1c1b	Agilent	99.9638	569.962	phase1
NA19719	MXL	Mexican Ancestry in Los Angeles, California	female	D1g_16189	Agilent	99.9578	480.55	phase1
NA19720	MXL	Mexican Ancestry in Los Angeles, California	male	A2_64	Agilent	99.9879	741.44	phase1
NA19722	MXL	Mexican Ancestry in Los Angeles, California	female	A2r	Agilent	99.9457	496.936	phase1
NA19723	MXL	Mexican Ancestry in Los Angeles, California	male	A2l	Agilent	99.9759	452.221	phase1
NA19725	MXL	Mexican Ancestry in Los Angeles, California	female	V	Agilent	99.9819	469.751	phase1
NA19726	MXL	Mexican Ancestry in Los Angeles, California	male	M8	Agilent	99.9155	624.748	phase1
NA19728	MXL	Mexican Ancestry in Los Angeles, California	female	D1h	Agilent	99.8853	170.977	phase1
NA19729	MXL	Mexican Ancestry in Los Angeles, California	male	A2_64	Agilent	99.8491	163.765	phase1
NA19731	MXL	Mexican Ancestry in Los Angeles, California	female	B2c1	Agilent	99.8491	181.728	phase1
NA19732	MXL	Mexican Ancestry in Los Angeles, California	male	C	Agilent	99.8008	251.937	phase1
NA19746	MXL	Mexican Ancestry in Los Angeles, California	female	A2m	Agilent	99.9517	372.584	phase1
NA19747	MXL	Mexican Ancestry in Los Angeles, California	male	D1i	Agilent	99.9095	288.973	phase1
NA19749	MXL	Mexican Ancestry in Los Angeles, California	female	B2	Agilent	99.7103	145.421	phase1
NA19750	MXL	Mexican Ancestry in Los Angeles, California	male	H1o	Agilent	99.9396	270.433	phase1
NA19755	MXL	Mexican Ancestry in Los Angeles, California	female	D1	Agilent	99.9276	170.609	phase1
NA19756	MXL	Mexican Ancestry in Los Angeles, California	male	A2j	Agilent	99.8733	193.128	phase1
NA19758	MXL	Mexican Ancestry in Los Angeles, California	female	A2v	Agilent	99.9034	293.419	phase1
NA19759	MXL	Mexican Ancestry in Los Angeles, California	male	D1	Agilent	99.9517	424.351	phase1
NA19761	MXL	Mexican Ancestry in Los Angeles, California	female	B2	Agilent	99.8914	272.74	phase1
NA19762	MXL	Mexican Ancestry in Los Angeles, California	male	C1b7	Agilent	99.6982	191.903	phase1
NA19770	MXL	Mexican Ancestry in Los Angeles, California	female	A2ac	Agilent	99.8672	156.677	phase1
NA19771	MXL	Mexican Ancestry in Los Angeles, California	male	B2	Agilent	99.7767	104.336	phase1
NA19773	MXL	Mexican Ancestry in Los Angeles, California	female	C1b	Agilent	99.6137	132.607	phase1
NA19774	MXL	Mexican Ancestry in Los Angeles, California	male	A2	Agilent	99.9336	190	phase1
NA19776	MXL	Mexican Ancestry in Los Angeles, California	female	W	Agilent	99.7948	132.7	phase1
NA19777	MXL	Mexican Ancestry in Los Angeles, California	male	A2_64__16111	Agilent	99.8552	249.633	phase1
NA19779	MXL	Mexican Ancestry in Los Angeles, California	female	H10e	Agilent	99.9578	379.931	phase1
NA19780	MXL	Mexican Ancestry in Los Angeles, California	male	B2a	Agilent	99.825	307.997	phase1
NA19782	MXL	Mexican Ancestry in Los Angeles, California	female	A2_64	Agilent	99.9155	315.864	phase1
NA19783	MXL	Mexican Ancestry in Los Angeles, California	male	A2_64	Agilent	99.9517	373.504	phase1
NA19785	MXL	Mexican Ancestry in Los Angeles, California	female	B2	Agilent	99.8189	342.839	phase1
NA19786	MXL	Mexican Ancestry in Los Angeles, California	male	C1b12	Agilent	99.8008	245.284	phase1
NA19788	MXL	Mexican Ancestry in Los Angeles, California	female	C1b3	Agilent	99.5956	179.48	phase1
NA19789	MXL	Mexican Ancestry in Los Angeles, California	male	A2d1a	Agilent	99.9215	327.251	phase1
HG01577	PEL	Peruvian in Lima, Peru	male	D1	Nimblegen	99.8189	78.578	additional individual
HG01578	PEL	Peruvian in Lima, Peru	female	D1	Nimblegen	99.8069	56.97	additional individual
HG01892	PEL	Peruvian in Lima, Peru	male	not predicted	Nimblegen	78.3511	8.114	additional individual
HG01893	PEL	Peruvian in Lima, Peru	female	not predicted	Nimblegen	61.5366	7.448	additional individual
HG01917	PEL	Peruvian in Lima, Peru	male	not predicted	Nimblegen	21.9446	6.235	additional individual
HG01918	PEL	Peruvian in Lima, Peru	female	not predicted	Nimblegen	30.1467	6.519	additional individual
HG01920	PEL	Peruvian in Lima, Peru	male	not predicted	Nimblegen	14.0624	6.16	additional individual
HG01921	PEL	Peruvian in Lima, Peru	female	not predicted	Nimblegen	15.4023	6.62	additional individual
HG01923	PEL	Peruvian in Lima, Peru	male	not predicted	Nimblegen	10.8033	5.976	additional individual
HG01924	PEL	Peruvian in Lima, Peru	female	not predicted	Nimblegen	12.9941	5.807	additional individual
HG01926	PEL	Peruvian in Lima, Peru	male	not predicted	Agilent	22.5119	6.834	additional individual
HG01927	PEL	Peruvian in Lima, Peru	female	not predicted	Agilent	18.3475	6.6	additional individual
HG01932	PEL	Peruvian in Lima, Peru	male	not predicted	Agilent	34.1541	7.71	additional individual
HG01933	PEL	Peruvian in Lima, Peru	female	not predicted	Agilent	16.7602	6.108	additional individual
HG01935	PEL	Peruvian in Lima, Peru	male	not predicted	Agilent	48.5847	7.1	additional individual
HG01936	PEL	Peruvian in Lima, Peru	female	not predicted	Agilent	14.503	6.56	additional individual
HG01938	PEL	Peruvian in Lima, Peru	male	not predicted	Agilent	64.6871	8.118	additional individual
HG01939	PEL	Peruvian in Lima, Peru	female	not predicted	Agilent	24.7691	6.641	additional individual
HG01941	PEL	Peruvian in Lima, Peru	male	not predicted	Agilent	15.1427	7.22	additional individual
HG01942	PEL	Peruvian in Lima, Peru	female	not predicted	Agilent	5.1059	5.326	additional individual
HG01944	PEL	Peruvian in Lima, Peru	male	not predicted	Agilent	21.1057	6.629	additional individual
HG01945	PEL	Peruvian in Lima, Peru	female	not predicted	Agilent	41.3724	6.98	additional individual
HG01947	PEL	Peruvian in Lima, Peru	male	not predicted	Agilent	24.4915	6.588	additional individual
HG01948	PEL	Peruvian in Lima, Peru	female	not predicted	Agilent	10.755	5.874	additional individual
HG01950	PEL	Peruvian in Lima, Peru	male	not predicted	Agilent	25.8012	6.323	additional individual
HG01951	PEL	Peruvian in Lima, Peru	female	not predicted	Agilent	77.6993	9.894	additional individual
HG01953	PEL	Peruvian in Lima, Peru	male	not predicted	Agilent	95.2321	14.871	additional individual
HG01954	PEL	Peruvian in Lima, Peru	female	N	Agilent	98.9559	17.498	additional individual
HG01967	PEL	Peruvian in Lima, Peru	male	not predicted	Agilent	96.2038	15.565	additional individual
HG01968	PEL	Peruvian in Lima, Peru	female	not predicted	Agilent	96.9521	16.571	additional individual
HG01970	PEL	Peruvian in Lima, Peru	male	R_16189	Agilent	97.3384	16.998	additional individual
HG01971	PEL	Peruvian in Lima, Peru	female	R_16189	Agilent	99.481	55.481	additional individual
HG01973	PEL	Peruvian in Lima, Peru	female	B4b'd'e'j	Agilent	99.4689	44.365	additional individual
HG01974	PEL	Peruvian in Lima, Peru	male	B4b'd'e'j	Agilent	99.5353	56.196	additional individual
HG01976	PEL	Peruvian in Lima, Peru	female	H13a1a1	Agilent	99.6862	31.633	additional individual
HG01977	PEL	Peruvian in Lima, Peru	male	B2	Agilent	99.5413	48.949	additional individual
HG01982	PEL	Peruvian in Lima, Peru	male	C	Nimblegen	99.3965	83.64	additional individual
HG01983	PEL	Peruvian in Lima, Peru	female	B2	Nimblegen	99.7043	55.685	additional individual
HG02146	PEL	Peruvian in Lima, Peru	male	B2b	Nimblegen	99.7586	81.169	additional individual
HG02147	PEL	Peruvian in Lima, Peru	female	D1	Nimblegen	99.6982	59.256	additional individual
HG02259	PEL	Peruvian in Lima, Peru	male	B2	Nimblegen	99.4689	28.689	additional individual
HG02260	PEL	Peruvian in Lima, Peru	female	A2	Nimblegen	99.5956	44.17	additional individual
HG02271	PEL	Peruvian in Lima, Peru	male	B2	Nimblegen	99.7284	53.785	additional individual
HG02291	PEL	Peruvian in Lima, Peru	male	A2	Agilent	99.825	139.51	additional individual
HG02292	PEL	Peruvian in Lima, Peru	female	C1b	Agilent	99.6258	161.136	additional individual
HG02298	PEL	Peruvian in Lima, Peru	female	A2_64	Agilent	99.8672	121.34	additional individual
HG02299	PEL	Peruvian in Lima, Peru	male	B2	Agilent	99.8491	137.112	additional individual
HG00551	PUR	Puerto Rican in Puerto Rico	female	not predicted	Agilent	0	0	phase1
HG00553	PUR	Puerto Rican in Puerto Rico	male	A2	Agilent	99.9215	189.468	phase1
HG00554	PUR	Puerto Rican in Puerto Rico	female	L1	Agilent	99.7525	166.503	phase1
HG00637	PUR	Puerto Rican in Puerto Rico	male	A2k1	Agilent	99.9034	231.29	phase1
HG00638	PUR	Puerto Rican in Puerto Rico	female	A2	Agilent	99.9276	260.691	phase1
HG00640	PUR	Puerto Rican in Puerto Rico	male	B2	Agilent	99.6801	147.223	phase1
HG00641	PUR	Puerto Rican in Puerto Rico	female	not predicted	Agilent	77.0415	8.36	phase1
HG00731	PUR	Puerto Rican in Puerto Rico	male	not predicted	Agilent	18.2751	6.146	phase1
HG00732	PUR	Puerto Rican in Puerto Rico	female	not predicted	Agilent	96.1434	20.834	phase1
HG00734	PUR	Puerto Rican in Puerto Rico	female	not predicted	Agilent	89.42	12.249	phase1
HG00736	PUR	Puerto Rican in Puerto Rico	male	A2z	Agilent	99.8974	168.37	phase1
HG00737	PUR	Puerto Rican in Puerto Rico	female	not predicted	Agilent	90.8323	13.421	phase1
HG00739	PUR	Puerto Rican in Puerto Rico	male	L3d1b1	Agilent	99.8793	175.57	phase1
HG00740	PUR	Puerto Rican in Puerto Rico	female	L1b1a7	Agilent	99.9517	544.39	phase1
HG01047	PUR	Puerto Rican in Puerto Rico	male	A2p	Agilent	99.9879	599.874	phase1	X
HG01048	PUR	Puerto Rican in Puerto Rico	male	C	Agilent	99.4266	64.227	phase1
HG01049	PUR	Puerto Rican in Puerto Rico	female	not predicted	Agilent	84.6883	11.568	phase1
HG01051	PUR	Puerto Rican in Puerto Rico	male	U	Nimblegen	99.6379	25.112	phase1
HG01052	PUR	Puerto Rican in Puerto Rico	female	J2a1a1	Nimblegen	99.7103	33.931	phase1
HG01054	PUR	Puerto Rican in Puerto Rico	male	A2	Agilent	99.9698	394.216	phase1
HG01055	PUR	Puerto Rican in Puerto Rico	female	U5b2b3a	Agilent	99.9155	153.37	phase1
HG01060	PUR	Puerto Rican in Puerto Rico	male	A2k1	Nimblegen	99.656	36.684	phase1
HG01061	PUR	Puerto Rican in Puerto Rico	female	A2z	Nimblegen	98.642	19.297	phase1
HG01066	PUR	Puerto Rican in Puerto Rico	male	not predicted	Agilent	29.519	7.277	phase1
HG01067	PUR	Puerto Rican in Puerto Rico	female	not predicted	Agilent	77.4277	9.155	phase1
HG01069	PUR	Puerto Rican in Puerto Rico	male	C	Nimblegen	99.6077	48.259	phase1
HG01070	PUR	Puerto Rican in Puerto Rico	female	not predicted	Nimblegen	0.9113	5.139	phase1
HG01072	PUR	Puerto Rican in Puerto Rico	male	C	Nimblegen	99.6017	38.394	phase1
HG01073	PUR	Puerto Rican in Puerto Rico	female	L3e1e	Nimblegen	98.8291	21.655	phase1
HG01075	PUR	Puerto Rican in Puerto Rico	male	J1c2e	Agilent	99.656	50.456	phase1
HG01079	PUR	Puerto Rican in Puerto Rico	male	R_16189	Agilent	99.9336	701.17	phase1	X
HG01080	PUR	Puerto Rican in Puerto Rico	female	not predicted	Agilent	63.5585	8.94	phase1
HG01082	PUR	Puerto Rican in Puerto Rico	male	A2k1	Nimblegen	99.8069	63.958	phase1
HG01083	PUR	Puerto Rican in Puerto Rico	female	A2z	Nimblegen	99.8008	68.171	phase1
HG01085	PUR	Puerto Rican in Puerto Rico	male	A2k	Nimblegen	99.7948	70.864	phase1
HG01086	PUR	Puerto Rican in Puerto Rico	female	M8	Nimblegen	99.481	41.43	phase1
HG01094	PUR	Puerto Rican in Puerto Rico	male	not predicted	Agilent	1.0803	5.156	phase1
HG01095	PUR	Puerto Rican in Puerto Rico	female	L3e1e	Agilent	99.2094	33.543	phase1
HG01097	PUR	Puerto Rican in Puerto Rico	male	A2k	Agilent	99.8129	154.47	phase1
HG01098	PUR	Puerto Rican in Puerto Rico	female	not predicted	Agilent	90.5124	11.408	phase1
HG01101	PUR	Puerto Rican in Puerto Rico	male	not predicted	Agilent	95.1717	13.821	additional individual
HG01102	PUR	Puerto Rican in Puerto Rico	female	C1b	Agilent	99.5836	76.565	phase1
HG01104	PUR	Puerto Rican in Puerto Rico	male	A2k1	Nimblegen	99.9457	108.92	phase1
HG01105	PUR	Puerto Rican in Puerto Rico	female	A2k	Nimblegen	99.8733	120.909	phase1
HG01107	PUR	Puerto Rican in Puerto Rico	male	A2k1	Nimblegen	99.9155	87.31	phase1
HG01108	PUR	Puerto Rican in Puerto Rico	female	not predicted	Nimblegen	43.34	6.468	phase1
HG01110	PUR	Puerto Rican in Puerto Rico	male	not predicted	Agilent	2.7823	5.336	phase1
HG01111	PUR	Puerto Rican in Puerto Rico	female	not predicted	Agilent	0.0302	5	phase1
HG01167	PUR	Puerto Rican in Puerto Rico	male	H1_152	Agilent	98.2015	20.294	additional individual
HG01168	PUR	Puerto Rican in Puerto Rico	female	not predicted	Agilent	0.1388	5	phase1
HG01170	PUR	Puerto Rican in Puerto Rico	male	not predicted	Nimblegen	64.9285	7.344	phase1
HG01171	PUR	Puerto Rican in Puerto Rico	female	not predicted	Nimblegen	14.8832	5.883	phase1
HG01173	PUR	Puerto Rican in Puerto Rico	male	not predicted	Nimblegen	81.2723	14.155	phase1
HG01174	PUR	Puerto Rican in Puerto Rico	female	not predicted	Nimblegen	6.0414	5.608	phase1
HG01176	PUR	Puerto Rican in Puerto Rico	male	L1b1a	Agilent	99.4991	73.827	phase1
HG01177	PUR	Puerto Rican in Puerto Rico	female	A2k1	Agilent	99.6198	58.91	phase1
HG01182	PUR	Puerto Rican in Puerto Rico	male	A2_64	Agilent	99.8129	73.16	additional individual
HG01183	PUR	Puerto Rican in Puerto Rico	female	not predicted	Agilent	44.5591	6.779	additional individual
HG01187	PUR	Puerto Rican in Puerto Rico	male	A2	Agilent	99.7827	66.214	phase1
HG01188	PUR	Puerto Rican in Puerto Rico	female	L2b1	Agilent	99.5594	69.41	phase1
HG01190	PUR	Puerto Rican in Puerto Rico	male	C1b	Agilent	99.6862	69.278	phase1
HG01191	PUR	Puerto Rican in Puerto Rico	female	B2b	Agilent	99.7103	91.704	additional individual
HG01197	PUR	Puerto Rican in Puerto Rico	male	U5b2b3a	Agilent	99.9396	126.824	additional individual
HG01198	PUR	Puerto Rican in Puerto Rico	female	B2b	Agilent	99.7103	95.624	additional individual
HG01204	PUR	Puerto Rican in Puerto Rico	male	not predicted	Agilent	94.5259	16.247	additional individual
HG01205	PUR	Puerto Rican in Puerto Rico	female	L3b1a_16124	Agilent	99.8491	66.842	phase1
HG01241	PUR	Puerto Rican in Puerto Rico	male	L2b'c'd	Agilent	99.155	54.915	phase1
HG01242	PUR	Puerto Rican in Puerto Rico	female	L1'2'3'4'5'6	Agilent	98.799	49.56	phase1
HG01247	PUR	Puerto Rican in Puerto Rico	male	L3d4	Agilent	99.6862	54.461	phase1
HG01248	PUR	Puerto Rican in Puerto Rico	female	C	Agilent	98.4851	31.594	phase1
NA20542	TSI	Toscani in Italy	female	T1b2	Nimblegen	99.9155	115.113	phase1
NA20543	TSI	Toscani in Italy	male	H1e	Nimblegen	99.7767	62.649	phase1
NA20544	TSI	Toscani in Italy	male	J1c2	Nimblegen	99.7586	41.773	phase1
NA20581	TSI	Toscani in Italy	male	T1a2a	Nimblegen	99.5473	27.862	phase1
NA20582	TSI	Toscani in Italy	female	H56	Nimblegen	99.6862	25.404	phase1
NA20585	TSI	Toscani in Italy	female	H2_152_16311	Nimblegen	99.7767	48.536	phase1
NA20586	TSI	Toscani in Italy	male	H1ba	Nimblegen	99.5956	21.93	phase1
NA20588	TSI	Toscani in Italy	male	H23	Nimblegen	99.9819	367.705	phase1
NA20589	TSI	Toscani in Italy	female	T2e	Nimblegen	99.8008	75.982	phase1
NA20752	TSI	Toscani in Italy	male	J2a2b2	Nimblegen	99.7103	35.25	phase1
NA20753	TSI	Toscani in Italy	female	L1b1a5	Nimblegen	99.4085	43.868	phase1
NA20754	TSI	Toscani in Italy	male	H14b_152	Nimblegen	99.5956	24.82	phase1
NA20755	TSI	Toscani in Italy	male	H18	Nimblegen	99.487	18.252	phase1
NA20756	TSI	Toscani in Italy	female	K2a8	Nimblegen	99.6741	30.668	phase1
NA20757	TSI	Toscani in Italy	female	T1a2	Nimblegen	99.8189	41.311	phase1
NA20758	TSI	Toscani in Italy	male	T2c1d_152	Nimblegen	99.9517	212.607	phase1
NA20759	TSI	Toscani in Italy	male	K1a1b2a1a	Nimblegen	99.9336	162.862	phase1
NA20760	TSI	Toscani in Italy	female	U5a2b	Nimblegen	99.9759	256.178	phase1
NA20761	TSI	Toscani in Italy	female	H60a	Nimblegen	99.6862	50.191	phase1
NA20765	TSI	Toscani in Italy	male	U5a2b2	Nimblegen	99.6922	46.941	phase1
NA20766	TSI	Toscani in Italy	female	H87	Agilent	99.9879	534.59	phase1
NA20768	TSI	Toscani in Italy	female	H1a3a3	Agilent	99.9819	431.828	phase1
NA20769	TSI	Toscani in Italy	female	HV_16311	Agilent	99.994	692.489	phase1
NA20770	TSI	Toscani in Italy	male	T2d2	Agilent	99.9819	417.248	phase1
NA20771	TSI	Toscani in Italy	female	H13b1b	Agilent	99.9879	550.234	phase1
NA20772	TSI	Toscani in Italy	female	H7	Agilent	99.9819	565.381	phase1
NA20773	TSI	Toscani in Italy	female	H7a1	Agilent	99.9819	501.834	phase1
NA20774	TSI	Toscani in Italy	female	U5a1b1	Agilent	99.9638	447.33	phase1
NA20775	TSI	Toscani in Italy	female	R	Agilent	99.9759	507.177	phase1
NA20778	TSI	Toscani in Italy	male	U7a4	Agilent	99.9759	817.99	phase1
NA20783	TSI	Toscani in Italy	male	R	Agilent	99.994	1062.31	phase1	X
NA20785	TSI	Toscani in Italy	male	J	Agilent	99.994	876.823	phase1
NA20786	TSI	Toscani in Italy	female	U8b1b	Agilent	99.9578	645.276	phase1
NA20787	TSI	Toscani in Italy	male	J1c1	Agilent	99.9698	322.295	phase1
NA20790	TSI	Toscani in Italy	female	H_152	Agilent	99.994	701.723	phase1
NA20792	TSI	Toscani in Italy	male	H1b1	Agilent	99.9759	609.368	phase1
NA20795	TSI	Toscani in Italy	female	H26c	Agilent	99.9698	260.299	phase1
NA20796	TSI	Toscani in Italy	male	H7	Agilent	99.994	652.121	phase1
NA20797	TSI	Toscani in Italy	female	not predicted	Agilent	5.5284	5.938	phase1
NA20798	TSI	Toscani in Italy	male	H15b1	Agilent	99.9879	699.169	phase1
NA20799	TSI	Toscani in Italy	female	H5e1	Agilent	99.9819	542.673	phase1
NA20800	TSI	Toscani in Italy	female	H_195	Agilent	99.9879	477.355	phase1
NA20801	TSI	Toscani in Italy	male	HV1b2	Agilent	99.9879	485.842	phase1
NA20802	TSI	Toscani in Italy	female	H32	Agilent	99.994	944.586	phase1	X
NA20803	TSI	Toscani in Italy	male	H1e2	Agilent	99.9879	450.244	phase1
NA20804	TSI	Toscani in Italy	female	W6a	Agilent	99.9759	776.303	phase1
NA20805	TSI	Toscani in Italy	male	U5a1g	Agilent	99.9879	445.512	phase1
NA20806	TSI	Toscani in Italy	male	H13	Agilent	99.994	730.676	phase1
NA20807	TSI	Toscani in Italy	female	U2e1'2'3	Agilent	99.7284	132.397	phase1
NA20808	TSI	Toscani in Italy	female	H55	Agilent	99.8914	244.164	phase1
NA20809	TSI	Toscani in Italy	male	H3aq	Agilent	99.9095	210.61	phase1
NA20810	TSI	Toscani in Italy	male	H1e	Agilent	99.8974	166.758	phase1
NA20811	TSI	Toscani in Italy	male	H1q	Agilent	99.8974	190.981	phase1
NA20812	TSI	Toscani in Italy	male	U5a1a1b	Agilent	99.8914	159.216	phase1
NA20813	TSI	Toscani in Italy	female	K1a1b	Agilent	99.8733	132.262	phase1
NA20814	TSI	Toscani in Italy	male	HV9	Agilent	99.9155	153.208	phase1
NA20815	TSI	Toscani in Italy	male	H44a	Agilent	99.9578	239.252	phase1
NA20816	TSI	Toscani in Italy	male	H4a1	Agilent	99.8672	109.12	additional individual
NA20818	TSI	Toscani in Italy	female	J1d6	Agilent	99.8793	205.346	phase1
NA20819	TSI	Toscani in Italy	female	T1	Agilent	99.8552	166.205	phase1
NA20826	TSI	Toscani in Italy	female	U1a3	Agilent	99.8491	219.405	phase1
NA20828	TSI	Toscani in Italy	female	K1a4f1	Agilent	99.9396	202.14	phase1
NA18486	YRI	Yoruba in Ibadan, Nigeria	male	not predicted	Agilent	96.7892	31.42	phase1
NA18488	YRI	Yoruba in Ibadan, Nigeria	female	L3e2b	Agilent	99.9759	998.687	phase1
NA18489	YRI	Yoruba in Ibadan, Nigeria	female	L2a1a	Agilent	99.994	614.621	phase1
NA18498	YRI	Yoruba in Ibadan, Nigeria	male	L1b1a3b	Agilent	99.8914	365.319	phase1
NA18499	YRI	Yoruba in Ibadan, Nigeria	female	L3e2a1b1	Agilent	98.7446	25.487	phase1
NA18501	YRI	Yoruba in Ibadan, Nigeria	male	L1'2'3'4'5'6	Agilent	99.0343	73.218	phase1
NA18504	YRI	Yoruba in Ibadan, Nigeria	male	L3e2b	Agilent	99.9819	927.309	phase1	X
NA18510	YRI	Yoruba in Ibadan, Nigeria	male	L0	Agilent	99.8612	682.226	phase1
NA18511	YRI	Yoruba in Ibadan, Nigeria	female	L2a1f	Nimblegen	98.8412	25.751	phase1
NA18516	YRI	Yoruba in Ibadan, Nigeria	male	not predicted	Agilent	93.7474	15.895	phase1
NA18517	YRI	Yoruba in Ibadan, Nigeria	female	L2b'c'd	Nimblegen	98.3825	26.962	phase1
NA18519	YRI	Yoruba in Ibadan, Nigeria	male	L2a1_143__16189	Agilent	99.9517	671.884	phase1
NA18520	YRI	Yoruba in Ibadan, Nigeria	female	L3f2	Agilent	99.2939	35.56	phase1
NA18522	YRI	Yoruba in Ibadan, Nigeria	male	not predicted	Agilent	27.7385	7.1	phase1
NA18523	YRI	Yoruba in Ibadan, Nigeria	female	L2a1f	Nimblegen	99.662	61.985	phase1
NA18853	YRI	Yoruba in Ibadan, Nigeria	male	L3e2b	Agilent	99.825	112.539	phase1
NA18856	YRI	Yoruba in Ibadan, Nigeria	male	L2a1_143__16189	Agilent	99.9638	604.135	phase1
NA18858	YRI	Yoruba in Ibadan, Nigeria	female	L3b3	Nimblegen	99.4508	29.56	phase1
NA18861	YRI	Yoruba in Ibadan, Nigeria	female	L0a1a2	Nimblegen	99.493	44.831	phase1
NA18867	YRI	Yoruba in Ibadan, Nigeria	female	not predicted	Agilent	95.0389	17.221	phase1
NA18868	YRI	Yoruba in Ibadan, Nigeria	male	L2a1_143__16189	Agilent	99.9698	647.927	phase1
NA18870	YRI	Yoruba in Ibadan, Nigeria	female	L2b'c'd	Agilent	98.8412	42.416	phase1
NA18871	YRI	Yoruba in Ibadan, Nigeria	male	L3b1a1	Agilent	99.9698	799.221	phase1	X
NA18873	YRI	Yoruba in Ibadan, Nigeria	female	not predicted	Agilent	33.7558	7.111	phase1
NA18874	YRI	Yoruba in Ibadan, Nigeria	male	L2a1a1	Agilent	99.9879	607.686	phase1
NA18907	YRI	Yoruba in Ibadan, Nigeria	female	L3b1a_152	Nimblegen	99.4447	32.87	phase1
NA18908	YRI	Yoruba in Ibadan, Nigeria	male	not predicted	Agilent	96.8073	27.702	phase1
NA18909	YRI	Yoruba in Ibadan, Nigeria	female	L3e4a	Nimblegen	99.662	37.843	phase1
NA18910	YRI	Yoruba in Ibadan, Nigeria	male	L2a1c2a	Agilent	99.8552	253.336	phase1
NA18912	YRI	Yoruba in Ibadan, Nigeria	female	not predicted	Agilent	57.3601	7.813	phase1
NA18916	YRI	Yoruba in Ibadan, Nigeria	female	L3b2	Nimblegen	99.6862	49.69	phase1
NA18917	YRI	Yoruba in Ibadan, Nigeria	male	L1b1a_189	Agilent	99.9155	306.1	phase1
NA18923	YRI	Yoruba in Ibadan, Nigeria	male	L1	Agilent	99.7224	163.31	phase1
NA18924	YRI	Yoruba in Ibadan, Nigeria	female	L1b1a3a	Agilent	99.837	215.726	phase1
NA18933	YRI	Yoruba in Ibadan, Nigeria	female	L1	Agilent	99.8793	240.341	phase1
NA18934	YRI	Yoruba in Ibadan, Nigeria	male	L3e2a1b1	Agilent	99.9396	346.265	phase1
NA19092	YRI	Yoruba in Ibadan, Nigeria	male	not predicted	Agilent	68.9299	8.873	phase1
NA19093	YRI	Yoruba in Ibadan, Nigeria	female	not predicted	Agilent	89.4985	14.846	phase1
NA19098	YRI	Yoruba in Ibadan, Nigeria	male	L3b1a_152	Agilent	99.9034	210.284	phase1
NA19102	YRI	Yoruba in Ibadan, Nigeria	female	not predicted	Agilent	91.0616	14.21	phase1
NA19107	YRI	Yoruba in Ibadan, Nigeria	male	L2'3'4'5'6	Nimblegen	99.2878	29.635	phase1
NA19108	YRI	Yoruba in Ibadan, Nigeria	female	L2e1	Nimblegen	98.968	35.645	phase1
NA19114	YRI	Yoruba in Ibadan, Nigeria	female	L3e1a	Nimblegen	99.324	22.675	phase1
NA19116	YRI	Yoruba in Ibadan, Nigeria	female	L2a1e1	Agilent	99.9698	333.902	phase1
NA19119	YRI	Yoruba in Ibadan, Nigeria	male	L3b1a7	Agilent	99.8974	215.74	phase1
NA19129	YRI	Yoruba in Ibadan, Nigeria	female	L2a1b	Nimblegen	99.5111	33.171	phase1
NA19130	YRI	Yoruba in Ibadan, Nigeria	male	not predicted	Agilent	34.2567	7.114	phase1
NA19131	YRI	Yoruba in Ibadan, Nigeria	female	L1b1a_16293	Agilent	99.8008	220.386	phase1
NA19137	YRI	Yoruba in Ibadan, Nigeria	female	L0	Agilent	99.4508	97.669	phase1
NA19138	YRI	Yoruba in Ibadan, Nigeria	male	L3e2b3	Agilent	99.8612	246.796	phase1
NA19141	YRI	Yoruba in Ibadan, Nigeria	male	L3e1b	Agilent	99.8853	209.811	phase1
NA19143	YRI	Yoruba in Ibadan, Nigeria	female	L3b1a7	Agilent	99.8008	165.924	phase1
NA19144	YRI	Yoruba in Ibadan, Nigeria	male	L3d5	Agilent	99.9215	153.917	phase1
NA19147	YRI	Yoruba in Ibadan, Nigeria	female	L3c'd	Nimblegen	99.1852	23.88	phase1
NA19152	YRI	Yoruba in Ibadan, Nigeria	female	L2a1b	Agilent	99.8491	211.396	phase1
NA19153	YRI	Yoruba in Ibadan, Nigeria	male	L3d2	Agilent	99.9578	644.133	phase1
NA19159	YRI	Yoruba in Ibadan, Nigeria	female	L3f1b4a	Agilent	99.9034	242.539	phase1
NA19160	YRI	Yoruba in Ibadan, Nigeria	male	L3e2b2	Agilent	99.8914	260.785	phase1
NA19171	YRI	Yoruba in Ibadan, Nigeria	male	L3e3b	Agilent	99.9517	393.742	phase1
NA19172	YRI	Yoruba in Ibadan, Nigeria	female	L3f1b_150	Agilent	97.5074	22.336	phase1
NA19189	YRI	Yoruba in Ibadan, Nigeria	male	L2a1f	Nimblegen	99.2999	38.407	phase1
NA19190	YRI	Yoruba in Ibadan, Nigeria	female	L1'2'3'4'5'6	Nimblegen	98.2316	26.449	phase1
NA19197	YRI	Yoruba in Ibadan, Nigeria	female	L2b'c'd	Agilent	99.7405	257.322	phase1
NA19198	YRI	Yoruba in Ibadan, Nigeria	male	L1b1a15	Agilent	99.837	192.44	phase1
NA19200	YRI	Yoruba in Ibadan, Nigeria	male	L3e3b	Agilent	99.9457	235.219	phase1
NA19201	YRI	Yoruba in Ibadan, Nigeria	female	L2e1	Agilent	99.9095	209.268	phase1
NA19204	YRI	Yoruba in Ibadan, Nigeria	female	L3e2a	Agilent	99.8672	227.7	phase1
NA19206	YRI	Yoruba in Ibadan, Nigeria	female	L1b1a3b	Agilent	99.7827	205.401	phase1
NA19207	YRI	Yoruba in Ibadan, Nigeria	male	L1b1a	Agilent	99.7707	153.741	phase1
NA19209	YRI	Yoruba in Ibadan, Nigeria	female	L2b1b	Agilent	99.7948	267.317	phase1
NA19210	YRI	Yoruba in Ibadan, Nigeria	male	L1'2'3'4'5'6	Agilent	99.8189	211.539	phase1
NA19213	YRI	Yoruba in Ibadan, Nigeria	male	L3f1b3	Agilent	99.9879	663.8	phase1
NA19223	YRI	Yoruba in Ibadan, Nigeria	male	L1'2'3'4'5'6	Agilent	99.7043	161.491	phase1
NA19225	YRI	Yoruba in Ibadan, Nigeria	female	L2a1_143__16189	Nimblegen	98.9619	28.14	phase1
NA19235	YRI	Yoruba in Ibadan, Nigeria	female	L3e2b_152	Agilent	99.149	55.265	phase1
NA19236	YRI	Yoruba in Ibadan, Nigeria	male	L3e2b_152	Agilent	99.9336	577.9	phase1
NA19238	YRI	Yoruba in Ibadan, Nigeria	female	L3e2b_152	no info	99.8914	254.71	phase1
NA19247	YRI	Yoruba in Ibadan, Nigeria	female	not predicted	Agilent	30.551	6.66	phase1
NA19248	YRI	Yoruba in Ibadan, Nigeria	male	L2b3a	Agilent	99.8491	578.515	phase1
NA19256	YRI	Yoruba in Ibadan, Nigeria	male	L1	Nimblegen	99.143	39.574	phase1
NA19257	YRI	Yoruba in Ibadan, Nigeria	female	L3b1a	Nimblegen	99.6258	36.113	phase1
