# Supplementary material for: Extraction and annotation of human mitochondrial genomes from 1000 Genomes Whole Exome Sequencing data
Source: BMC Genomics. 2014 May 6;15(Suppl 3):S2. doi: 10.1186/1471-2164-15-S3-S2 (PMC4083402; doi:10.1186/1471-2164-15-S3-S2)
Supplement: Additional File 2 — List of mitochondrial variants identified. All the mitochondrial variant positions and related reference and variant alleles identified within 1242 exome samples are listed in a BED format file, reporting 0-based start and 1-based end coordinates. [file 1471-2164-15-S3-S2-S2.txt]

MT	34	35	G/A
MT	40	41	C/T
MT	41	42	T/TC,TG
MT	46	47	G/A
MT	54	55	T/A,C
MT	56	57	T/C
MT	59	60	T/A
MT	63	64	C/T,A
MT	64	65	TG/T
MT	69	70	G/A
MT	71	72	T/C
MT	72	73	A/G,C
MT	88	89	T/C
MT	89	90	G/A
MT	92	93	A/G
MT	93	94	G/A,T
MT	94	95	A/C
MT	96	97	G/A
MT	98	99	TGGAGCC/T
MT	102	103	G/A
MT	104	105	CGGAGCA/C
MT	110	111	A/G
MT	130	131	T/C
MT	139	140	C/T
MT	142	143	G/A
MT	145	146	T/C,A
MT	148	149	TCCTAT/T
MT	149	150	C/T
MT	150	151	C/T
MT	151	152	T/C
MT	152	153	A/G
MT	158	159	T/C
MT	177	178	A/G
MT	178	179	T/C
MT	181	182	C/T
MT	182	183	A/G
MT	184	185	G/A,T
MT	185	186	C/A,T
MT	187	188	A/G
MT	188	189	A/G,C
MT	190	191	A/C
MT	192	193	A/G
MT	193	194	C/T
MT	194	195	T/C,A
MT	195	196	T/C
MT	197	198	C/T
MT	198	199	T/C
MT	199	200	A/G
MT	201	202	A/AAC,G
MT	202	203	G/C
MT	203	204	T/C
MT	206	207	G/A
MT	209	210	A/G
MT	213	214	A/G
MT	214	215	A/G
MT	216	217	T/C
MT	224	225	G/A
MT	225	226	T/C
MT	227	228	G/A
MT	230	231	CATA/C
MT	233	234	A/G
MT	234	235	A/G
MT	235	236	T/C
MT	237	238	A/G
MT	238	239	T/C
MT	240	241	A/G
MT	241	242	C/T
MT	243	244	A/G
MT	245	246	TG/CG,T
MT	246	247	GA/G,AA
MT	248	249	A/G
MT	249	250	T/C
MT	250	251	G/A
MT	256	257	A/G
MT	258	259	A/G
MT	259	260	G/A
MT	262	263	A/G
MT	263	264	C/T
MT	265	266	T/C
MT	268	269	C/T
MT	270	271	C/T
MT	271	272	A/G
MT	272	273	C/T
MT	276	277	C/T
MT	278	279	T/C
MT	279	280	C/T
MT	280	281	A/G
MT	281	282	T/C
MT	284	285	C/T
MT	292	293	T/C
MT	293	294	T/C
MT	294	295	C/T
MT	296	297	A/G
MT	297	298	C/T
MT	301	302	ACC/ACCC,AC,ACCCC,A
MT	306	307	CCCT/C
MT	307	308	CCT/C
MT	308	309	CT/CCTT,CCCTT,CCCCTT,C
MT	309	310	TC/TCC,TCCC,T
MT	310	311	C/CC
MT	311	312	C/CC
MT	312	313	CCCGCTT/CCCCGCTT,C
MT	314	315	C/CC
MT	315	316	G/A
MT	317	318	T/C
MT	318	319	T/C,TA
MT	324	325	C/T
MT	325	326	A/G
MT	326	327	C/T
MT	331	332	C/T
MT	333	334	T/C
MT	334	335	A/G
MT	337	338	C/T
MT	339	340	C/T
MT	351	352	A/AC
MT	356	357	A/G
MT	367	368	A/G
MT	370	371	C/T
MT	371	372	T/C
MT	372	373	A/G
MT	373	374	A/G
MT	383	384	A/G
MT	384	385	A/G
MT	391	392	T/C
MT	407	408	T/A
MT	410	411	C/A,T
MT	415	416	T/A
MT	416	417	G/A
MT	417	418	C/T
MT	430	431	C/T
MT	446	447	C/G
MT	449	450	T/C
MT	450	451	ATT/A,ATTT
MT	452	453	T/A
MT	454	455	TC/TTTCC,TCCC,TCC,T
MT	457	458	CC/C
MT	461	462	C/T
MT	462	463	C/T
MT	463	464	ACTCCCA/A
MT	465	466	T/C
MT	469	470	A/G
MT	470	471	T/C
MT	476	477	T/C
MT	478	479	A/G
MT	479	480	T/C
MT	481	482	T/C
MT	484	485	T/C
MT	488	489	T/C
MT	492	493	AC/GC,A
MT	496	497	CC/C,TC
MT	498	499	G/A
MT	502	503	A/C
MT	503	504	T/C
MT	506	507	T/C
MT	507	508	A/G
MT	509	510	C/T
MT	511	512	AGC/A
MT	512	513	GCACA/GCA,GCACACA,GCACACACA,ACACA,G,GCACACACACA
MT	513	514	CAC/C,CCAAC,CCACAAC
MT	514	515	ACA/A,ACACA,ACACACA
MT	515	516	CAC/C,CCAAC,CCACAAC,CCACACAAC
MT	516	517	A/T,G
MT	517	518	C/T
MT	519	520	CAC/C
MT	521	522	CAC/C
MT	528	529	G/A
MT	532	533	A/G
MT	533	534	C/T
MT	544	545	G/A
MT	546	547	A/G
MT	547	548	C/T
MT	548	549	C/T
MT	559	560	C/T
MT	566	567	A/AC,ACC,ACCCC,ACCC,ACCCCC
MT	567	568	C/CC,T
MT	568	569	C/A
MT	569	570	C/CC
MT	573	574	A/G
MT	574	575	C/T
MT	578	579	T/C
MT	581	582	T/C
MT	591	592	C/T
MT	592	593	T/C,TC
MT	604	605	T/C
MT	605	606	A/G
MT	607	608	A/G
MT	621	622	G/A
MT	628	629	T/C
MT	632	633	A/G
MT	633	634	T/C
MT	641	642	T/C
MT	646	647	A/G
MT	647	648	A/G
MT	649	650	T/C
MT	652	653	G/A
MT	662	663	A/G
MT	663	664	G/A
MT	676	677	C/A
MT	679	680	T/C
MT	680	681	T/C
MT	682	683	G/A
MT	683	684	T/C
MT	708	709	G/A
MT	709	710	T/C
MT	710	711	T/C
MT	713	714	A/AC
MT	718	719	G/A
MT	720	721	T/A
MT	722	723	A/G,C
MT	730	731	A/G
MT	734	735	A/G
MT	738	739	C/T
MT	749	750	A/G
MT	751	752	C/T
MT	760	761	A/G
MT	768	769	G/A
MT	769	770	C/T
MT	782	783	A/G
MT	788	789	T/C
MT	790	791	G/A
MT	796	797	C/T
MT	798	799	A/G
MT	822	823	A/G
MT	824	825	T/A
MT	826	827	A/G
MT	833	834	G/A
MT	849	850	T/C
MT	850	851	A/G
MT	855	856	A/G
MT	860	861	T/C
MT	868	869	C/T
MT	869	870	C/T
MT	875	876	T/C
MT	883	884	T/C
MT	887	888	T/C
MT	895	896	A/G
MT	910	911	T/C
MT	920	921	T/C
MT	929	930	G/A
MT	932	933	G/A
MT	935	936	G/A
MT	941	942	A/G
MT	950	951	G/A
MT	952	953	T/C
MT	953	954	C/T
MT	954	955	AC/ACC,A
MT	955	956	C/CC
MT	956	957	C/CC
MT	958	959	CC/C
MT	967	968	T/C
MT	979	980	T/C
MT	987	988	G/A
MT	989	990	T/C
MT	991	992	TA/T
MT	1004	1005	T/C
MT	1006	1007	G/A
MT	1008	1009	C/T
MT	1015	1016	T/C
MT	1017	1018	G/A
MT	1023	1024	G/A
MT	1039	1040	T/C
MT	1040	1041	A/G
MT	1047	1048	C/T
MT	1052	1053	A/T
MT	1072	1073	G/A
MT	1094	1095	T/C
MT	1106	1107	T/C
MT	1117	1118	A/T
MT	1118	1119	T/C
MT	1147	1148	A/G
MT	1188	1189	T/C
MT	1205	1206	G/A
MT	1209	1210	T/C
MT	1210	1211	G/A
MT	1214	1215	T/C
MT	1221	1222	A/G
MT	1242	1243	T/C
MT	1272	1273	G/A
MT	1284	1285	G/T
MT	1288	1289	G/A
MT	1289	1290	C/A
MT	1290	1291	T/C
MT	1298	1299	A/G
MT	1300	1301	G/C
MT	1302	1303	G/A
MT	1307	1308	T/C
MT	1308	1309	A/G
MT	1309	1310	C/T
MT	1323	1324	T/C
MT	1334	1335	T/C
MT	1335	1336	G/A
MT	1340	1341	C/T
MT	1341	1342	C/T
MT	1347	1348	G/A
MT	1348	1349	T/C
MT	1350	1351	G/A
MT	1354	1355	G/T
MT	1373	1374	AC/A
MT	1381	1382	A/C
MT	1385	1386	T/C
MT	1388	1389	G/A
MT	1392	1393	G/A
MT	1405	1406	T/C
MT	1410	1411	G/A
MT	1411	1412	G/A
MT	1414	1415	G/A
MT	1418	1419	G/A
MT	1419	1420	T/C
MT	1422	1423	A/G
MT	1430	1431	G/A
MT	1437	1438	A/G
MT	1441	1442	G/A
MT	1442	1443	T/C
MT	1455	1456	T/C
MT	1461	1462	G/A
MT	1473	1474	G/A
MT	1476	1477	T/C
MT	1502	1503	G/C,A
MT	1503	1504	T/C
MT	1519	1520	T/C
MT	1530	1531	C/T
MT	1540	1541	T/C
MT	1548	1549	G/A
MT	1554	1555	A/G
MT	1574	1575	T/C
MT	1579	1580	T/C
MT	1585	1586	G/A
MT	1587	1588	G/A
MT	1597	1598	G/A
MT	1605	1606	G/A
MT	1606	1607	T/C
MT	1607	1608	G/A
MT	1610	1611	G/A
MT	1611	1612	C/T
MT	1618	1619	C/T
MT	1624	1625	A/G
MT	1642	1643	A/G
MT	1648	1649	CAACTT/C,AAACTT
MT	1649	1650	AACTTA/A
MT	1653	1654	TAACTT/T
MT	1660	1661	A/G
MT	1663	1664	G/A
MT	1675	1676	A/G
MT	1676	1677	C/T
MT	1692	1693	CTCCAC/C
MT	1693	1694	T/C
MT	1699	1700	T/C
MT	1702	1703	C/T
MT	1705	1706	C/T
MT	1708	1709	G/A
MT	1718	1719	G/A
MT	1720	1721	C/T
MT	1733	1734	CAAATA/TAAATA,C
MT	1734	1735	A/G
MT	1735	1736	A/G
MT	1736	1737	A/G
MT	1737	1738	T/C
MT	1744	1745	T/C
MT	1747	1748	G/A
MT	1779	1780	T/C
MT	1782	1783	T/C
MT	1787	1788	C/T
MT	1790	1791	G/T
MT	1805	1806	T/C
MT	1807	1808	A/G
MT	1810	1811	A/G
MT	1818	1819	T/C
MT	1820	1821	A/G
MT	1821	1822	T/C
MT	1823	1824	T/C
MT	1841	1842	A/G
MT	1850	1851	G/A
MT	1867	1868	G/T
MT	1871	1872	T/C
MT	1887	1888	G/A
MT	1912	1913	G/A
MT	1942	1943	A/G
MT	1944	1945	A/G
MT	1948	1949	G/A
MT	1954	1955	G/A
MT	1957	1958	G/A
MT	1962	1963	A/AT
MT	1968	1969	G/A
MT	1972	1973	G/C
MT	1981	1982	G/A
MT	1987	1988	G/A
MT	1998	1999	A/G
MT	1999	2000	C/T
MT	2001	2002	G/A
MT	2007	2008	G/A
MT	2008	2009	G/A
MT	2009	2010	T/C
MT	2018	2019	G/A
MT	2035	2036	C/A
MT	2055	2056	G/A
MT	2082	2083	T/C
MT	2091	2092	C/T
MT	2093	2094	G/A
MT	2097	2098	G/A
MT	2118	2119	T/C
MT	2119	2120	G/A
MT	2120	2121	G/A
MT	2123	2124	A/G
MT	2139	2140	G/A
MT	2148	2149	G/A
MT	2149	2150	T/TA
MT	2157	2158	T/C
MT	2172	2173	G/A
MT	2184	2185	G/A
MT	2192	2193	T/C
MT	2202	2203	G/A
MT	2216	2217	C/T
MT	2217	2218	C/T
MT	2219	2220	A/G
MT	2221	2222	T/C
MT	2225	2226	TA/TAA,T
MT	2232	2233	T/C
MT	2241	2242	T/C
MT	2242	2243	ATA/A
MT	2244	2245	A/C,G
MT	2258	2259	C/T
MT	2260	2261	C/T
MT	2267	2268	G/A
MT	2273	2274	A/G
MT	2274	2275	T/C
MT	2280	2281	A/G
MT	2282	2283	C/A
MT	2293	2294	A/G
MT	2299	2300	G/A
MT	2303	2304	G/A
MT	2321	2322	C/A
MT	2331	2332	C/T
MT	2332	2333	G/A
MT	2344	2345	G/A
MT	2350	2351	T/C
MT	2351	2352	T/C
MT	2357	2358	A/G
MT	2360	2361	G/A
MT	2362	2363	A/G
MT	2376	2377	G/A
MT	2377	2378	C/T
MT	2379	2380	C/T
MT	2384	2385	T/C
MT	2386	2387	T/C
MT	2388	2389	C/T
MT	2391	2392	T/C
MT	2392	2393	CA/C
MT	2403	2404	T/TC
MT	2404	2405	C/CC
MT	2415	2416	T/C
MT	2435	2436	G/A
MT	2439	2440	G/A
MT	2441	2442	T/C
MT	2444	2445	T/C
MT	2453	2454	G/A
MT	2472	2473	A/C
MT	2477	2478	G/A
MT	2482	2483	T/C
MT	2483	2484	C/T
MT	2491	2492	G/A
MT	2509	2510	T/C
MT	2515	2516	C/T
MT	2523	2524	AC/A
MT	2527	2528	G/A
MT	2536	2537	G/A
MT	2540	2541	C/T
MT	2541	2542	G/A
MT	2553	2554	A/G
MT	2557	2558	A/G
MT	2566	2567	G/A
MT	2567	2568	G/T
MT	2574	2575	T/C
MT	2580	2581	A/G
MT	2584	2585	G/A
MT	2598	2599	T/C
MT	2607	2608	G/A
MT	2610	2611	C/A
MT	2618	2619	A/G
MT	2622	2623	A/G
MT	2625	2626	T/C
MT	2627	2628	T/C
MT	2635	2636	G/A
MT	2638	2639	C/T
MT	2642	2643	G/A
MT	2645	2646	G/A
MT	2647	2648	T/C
MT	2648	2649	T/C
MT	2651	2652	G/A
MT	2672	2673	G/A
MT	2684	2685	T/G
MT	2689	2690	G/A
MT	2694	2695	G/A
MT	2701	2702	G/A
MT	2705	2706	A/G
MT	2706	2707	A/G
MT	2729	2730	A/G
MT	2734	2735	G/A
MT	2754	2755	A/G
MT	2755	2756	C/T
MT	2757	2758	G/A
MT	2759	2760	A/G
MT	2764	2765	A/G
MT	2765	2766	C/T
MT	2767	2768	A/G
MT	2771	2772	C/T
MT	2774	2775	A/G
MT	2775	2776	G/T
MT	2778	2779	C/A
MT	2788	2789	C/T,CT
MT	2794	2795	T/C
MT	2799	2800	TA/T
MT	2808	2809	C/T
MT	2813	2814	G/A
MT	2818	2819	G/A
MT	2827	2828	G/A
MT	2830	2831	G/A
MT	2832	2833	A/G
MT	2834	2835	C/T
MT	2835	2836	C/T
MT	2843	2844	G/A
MT	2849	2850	T/C
MT	2862	2863	T/C
MT	2869	2870	G/C
MT	2882	2883	A/G
MT	2883	2884	C/T
MT	2884	2885	T/C
MT	2886	2887	T/C
MT	2887	2888	A/G
MT	2890	2891	C/T
MT	2895	2896	G/A
MT	2902	2903	T/C
MT	2915	2916	G/A
MT	2922	2923	G/A
MT	2950	2951	A/G
MT	2991	2992	G/A
MT	3009	3010	G/A
MT	3015	3016	G/C,A
MT	3018	3019	G/A,T
MT	3021	3022	G/A
MT	3026	3027	T/C
MT	3031	3032	G/A
MT	3038	3039	T/C
MT	3060	3061	G/A
MT	3067	3068	G/C,A
MT	3082	3083	T/C
MT	3083	3084	A/G
MT	3090	3091	G/A
MT	3093	3094	G/A
MT	3105	3106	CN/C
MT	3106	3107	NT/N,TT
MT	3107	3108	TT/T
MT	3112	3113	A/G
MT	3122	3123	G/A
MT	3123	3124	T/C
MT	3126	3127	G/A
MT	3139	3140	A/G
MT	3143	3144	A/G
MT	3146	3147	G/A
MT	3149	3150	T/C
MT	3164	3165	CT/C
MT	3166	3167	T/TC
MT	3168	3169	C/T
MT	3172	3173	G/A
MT	3173	3174	T/C
MT	3188	3189	C/A
MT	3195	3196	G/A
MT	3196	3197	T/C
MT	3199	3200	TATACCC/T,AATACCC,CATACCC
MT	3201	3202	T/C
MT	3202	3203	A/G
MT	3203	3204	C/T
MT	3205	3206	C/T
MT	3207	3208	C/T
MT	3209	3210	C/T
MT	3211	3212	C/T
MT	3213	3214	C/T
MT	3220	3221	A/G
MT	3228	3229	T/TA
MT	3243	3244	G/A
MT	3256	3257	A/G
MT	3273	3274	A/G
MT	3277	3278	T/C
MT	3289	3290	T/C
MT	3307	3308	T/C
MT	3312	3313	A/G
MT	3315	3316	G/A
MT	3317	3318	C/T
MT	3319	3320	A/G
MT	3323	3324	C/T
MT	3335	3336	T/C
MT	3336	3337	G/A
MT	3337	3338	T/C
MT	3342	3343	A/G
MT	3344	3345	T/C
MT	3347	3348	A/G
MT	3348	3349	A/G
MT	3349	3350	T/C
MT	3350	3351	C/T
MT	3351	3352	G/A
MT	3356	3357	G/A
MT	3357	3358	G/A
MT	3379	3380	G/A
MT	3392	3393	CTA/C
MT	3393	3394	T/C
MT	3394	3395	A/G
MT	3395	3396	T/C
MT	3396	3397	A/G
MT	3397	3398	T/C
MT	3401	3402	A/G
MT	3407	3408	CA/C
MT	3419	3420	C/T
MT	3420	3421	G/A
MT	3422	3423	T/C
MT	3425	3426	A/G
MT	3426	3427	G/T
MT	3433	3434	A/G
MT	3434	3435	C/T
MT	3437	3438	G/A
MT	3440	3441	A/G
MT	3446	3447	A/G
MT	3449	3450	C/T,A
MT	3458	3459	C/T
MT	3479	3480	A/G
MT	3482	3483	G/A
MT	3491	3492	A/G
MT	3494	3495	C/A
MT	3495	3496	G/A
MT	3496	3497	C/T,A
MT	3503	3504	T/C
MT	3504	3505	A/G
MT	3506	3507	C/A
MT	3510	3511	A/G,T
MT	3512	3513	C/T
MT	3515	3516	C/A,T
MT	3518	3519	C/T
MT	3519	3520	A/G
MT	3522	3523	A/C
MT	3525	3526	G/A
MT	3527	3528	C/T
MT	3530	3531	G/A
MT	3536	3537	A/G
MT	3539	3540	T/C
MT	3542	3543	C/T
MT	3545	3546	C/T
MT	3546	3547	A/G
MT	3547	3548	T/C
MT	3549	3550	G/T
MT	3551	3552	T/A
MT	3561	3562	T/C
MT	3562	3563	G/T
MT	3563	3564	A/G
MT	3564	3565	A/G
MT	3578	3579	A/G
MT	3583	3584	A/AC
MT	3587	3588	C/T
MT	3590	3591	G/A
MT	3592	3593	T/C
MT	3593	3594	C/T
MT	3605	3606	A/G
MT	3607	3608	G/A
MT	3612	3613	C/T
MT	3614	3615	A/G
MT	3636	3637	C/T
MT	3639	3640	G/A
MT	3642	3643	G/A
MT	3643	3644	T/C
MT	3652	3653	T/C
MT	3662	3663	A/G
MT	3665	3666	G/A
MT	3671	3672	A/G
MT	3692	3693	G/A
MT	3704	3705	G/A
MT	3713	3714	A/G
MT	3719	3720	A/G
MT	3723	3724	A/G
MT	3728	3729	A/G
MT	3735	3736	G/A
MT	3736	3737	T/C
MT	3737	3738	C/T
MT	3738	3739	A/C
MT	3740	3741	C/T
MT	3741	3742	C/A
MT	3743	3744	A/G
MT	3744	3745	G/A
MT	3745	3746	C/T
MT	3749	3750	C/A
MT	3758	3759	A/G
MT	3770	3771	A/G
MT	3775	3776	G/A
MT	3776	3777	T/C
MT	3780	3781	T/C
MT	3795	3796	A/T,G
MT	3797	3798	C/T
MT	3801	3802	A/G
MT	3810	3811	C/T
MT	3815	3816	A/G
MT	3825	3826	T/C
MT	3827	3828	A/G
MT	3833	3834	G/A
MT	3834	3835	C/T
MT	3842	3843	A/G
MT	3846	3847	T/C
MT	3848	3849	G/A
MT	3849	3850	G/A
MT	3851	3852	C/T
MT	3860	3861	A/G
MT	3864	3865	A/G
MT	3865	3866	T/C
MT	3866	3867	C/T
MT	3872	3873	A/G
MT	3873	3874	C/T
MT	3879	3880	G/A
MT	3881	3882	G/A
MT	3884	3885	C/T
MT	3899	3900	C/T
MT	3914	3915	G/A
MT	3917	3918	G/A
MT	3919	3920	C/A
MT	3920	3921	C/T,A
MT	3926	3927	A/G
MT	3927	3928	G/A
MT	3934	3935	G/A
MT	3945	3946	G/A
MT	3947	3948	A/G
MT	3958	3959	G/A
MT	3969	3970	C/T
MT	3989	3990	C/T
MT	3991	3992	C/T
MT	4001	4002	T/C
MT	4005	4006	A/G
MT	4010	4011	C/T
MT	4011	4012	A/G
MT	4013	4014	C/T
MT	4016	4017	C/T
MT	4023	4024	A/G
MT	4024	4025	C/T
MT	4032	4033	C/A
MT	4047	4048	G/A,C
MT	4057	4058	C/A,T
MT	4058	4059	C/T
MT	4064	4065	ACT/GCT,A
MT	4070	4071	C/T
MT	4077	4078	T/C
MT	4078	4079	A/G
MT	4079	4080	T/C
MT	4085	4086	C/T
MT	4091	4092	G/A
MT	4092	4093	A/G
MT	4098	4099	C/T
MT	4099	4100	T/C
MT	4101	4102	C/A
MT	4103	4104	A/G
MT	4106	4107	C/T
MT	4112	4113	G/A
MT	4116	4117	T/C
MT	4121	4122	A/G
MT	4122	4123	A/G
MT	4128	4129	A/G
MT	4130	4131	A/G
MT	4135	4136	A/G
MT	4136	4137	C/T
MT	4139	4140	C/T
MT	4141	4142	G/A
MT	4152	4153	G/A
MT	4157	4158	A/G
MT	4163	4164	A/G
MT	4166	4167	C/T
MT	4169	4170	C/T
MT	4184	4185	C/T
MT	4187	4188	A/G
MT	4199	4200	A/T
MT	4210	4211	T/C
MT	4215	4216	T/C
MT	4217	4218	T/C
MT	4223	4224	C/T
MT	4226	4227	A/G
MT	4230	4231	A/G
MT	4231	4232	T/C
MT	4241	4242	C/T
MT	4247	4248	T/C
MT	4253	4254	T/C
MT	4266	4267	A/G
MT	4268	4269	A/G
MT	4294	4295	A/G
MT	4311	4312	C/T
MT	4313	4314	TA/T,CA
MT	4315	4316	A/G
MT	4324	4325	A/G
MT	4335	4336	T/C
MT	4342	4343	A/G
MT	4356	4357	T/C
MT	4369	4370	T/C
MT	4384	4385	A/T
MT	4385	4386	T/C
MT	4387	4388	A/G
MT	4393	4394	C/T
MT	4395	4396	T/C
MT	4411	4412	G/A
MT	4417	4418	T/C
MT	4428	4429	G/A
MT	4431	4432	C/T
MT	4434	4435	A/G
MT	4447	4448	T/C
MT	4451	4452	T/C
MT	4453	4454	T/C,A
MT	4455	4456	C/T
MT	4481	4482	G/A
MT	4486	4487	A/G
MT	4490	4491	G/A
MT	4495	4496	C/T
MT	4504	4505	C/T
MT	4511	4512	G/A
MT	4514	4515	G/A
MT	4524	4525	T/C
MT	4528	4529	A/T
MT	4540	4541	G/A
MT	4544	4545	T/C
MT	4546	4547	A/AT
MT	4559	4560	G/A
MT	4560	4561	T/C
MT	4561	4562	A/G
MT	4579	4580	G/A
MT	4588	4589	T/C
MT	4595	4596	G/A
MT	4597	4598	T/A
MT	4611	4612	T/C
MT	4621	4622	T/C
MT	4637	4638	A/G
MT	4638	4639	T/C
MT	4645	4646	T/C
MT	4653	4654	C/T
MT	4654	4655	G/A
MT	4658	4659	G/A
MT	4664	4665	G/A
MT	4685	4686	G/A
MT	4687	4688	T/A,C
MT	4688	4689	A/G
MT	4694	4695	T/C
MT	4695	4696	T/C
MT	4702	4703	T/C
MT	4704	4705	T/C
MT	4714	4715	A/G
MT	4718	4719	T/C
MT	4721	4722	A/G
MT	4726	4727	A/G
MT	4731	4732	A/G
MT	4732	4733	T/C
MT	4738	4739	C/T
MT	4741	4742	T/C
MT	4744	4745	A/G,T
MT	4766	4767	A/G
MT	4768	4769	A/G
MT	4771	4772	T/C
MT	4774	4775	A/G
MT	4780	4781	A/G
MT	4789	4790	A/G
MT	4792	4793	A/G
MT	4801	4802	T/C
MT	4810	4811	A/G
MT	4819	4820	G/A
MT	4820	4821	G/A
MT	4822	4823	T/C
MT	4823	4824	A/G
MT	4828	4829	A/G
MT	4832	4833	A/G
MT	4837	4838	T/C
MT	4849	4850	C/T
MT	4850	4851	C/T
MT	4852	4853	GCTT/ACTT,G
MT	4858	4859	T/C
MT	4882	4883	C/T
MT	4889	4890	A/G
MT	4894	4895	A/G
MT	4896	4897	A/G
MT	4902	4903	T/C
MT	4903	4904	C/T
MT	4906	4907	T/C
MT	4914	4915	T/C
MT	4916	4917	A/G
MT	4919	4920	G/A
MT	4923	4924	G/A
MT	4935	4936	C/T
MT	4936	4937	T/C
MT	4937	4938	C/A
MT	4957	4958	A/G
MT	4958	4959	G/A
MT	4959	4960	C/T
MT	4960	4961	A/G
MT	4963	4964	C/T
MT	4966	4967	T/C
MT	4972	4973	T/C
MT	4975	4976	A/G
MT	4976	4977	T/C
MT	4990	4991	G/A
MT	4993	4994	A/G
MT	4996	4997	CA/C
MT	4999	5000	AA/A
MT	5003	5004	T/C
MT	5006	5007	G/A
MT	5011	5012	C/T
MT	5012	5013	T/C
MT	5015	5016	T/C
MT	5026	5027	C/T
MT	5032	5033	A/G
MT	5035	5036	A/G
MT	5042	5043	G/A
MT	5045	5046	G/A
MT	5047	5048	T/C
MT	5048	5049	C/T
MT	5053	5054	G/A
MT	5054	5055	T/C
MT	5059	5060	C/T
MT	5062	5063	T/C
MT	5067	5068	T/C
MT	5068	5069	A/T
MT	5073	5074	T/C
MT	5081	5082	T/C
MT	5089	5090	T/C
MT	5092	5093	T/C
MT	5094	5095	T/C
MT	5095	5096	T/C
MT	5099	5100	C/T
MT	5101	5102	AACT/A
MT	5104	5105	T/C
MT	5107	5108	T/C
MT	5108	5109	A/G
MT	5110	5111	C/T
MT	5111	5112	G/A
MT	5113	5114	A/G
MT	5117	5118	C/T
MT	5122	5123	A/G
MT	5130	5131	T/C
MT	5139	5140	G/T
MT	5146	5147	G/A
MT	5152	5153	A/G
MT	5153	5154	C/A
MT	5159	5160	T/C
MT	5163	5164	G/A
MT	5164	5165	C/T
MT	5173	5174	C/T
MT	5176	5177	G/A
MT	5177	5178	C/A
MT	5183	5184	T/C
MT	5185	5186	A/T
MT	5186	5187	C/T
MT	5188	5189	A/G
MT	5190	5191	C/T
MT	5197	5198	A/G
MT	5200	5201	T/C
MT	5209	5210	C/T
MT	5210	5211	C/T
MT	5230	5231	G/A
MT	5236	5237	G/A
MT	5239	5240	A/G
MT	5251	5252	G/A
MT	5254	5255	C/T
MT	5260	5261	G/A
MT	5261	5262	G/A
MT	5262	5263	C/T
MT	5266	5267	T/C
MT	5276	5277	T/C
MT	5284	5285	A/G
MT	5287	5288	C/T
MT	5288	5289	AAT/A
MT	5290	5291	T/C
MT	5292	5293	G/T,A
MT	5299	5300	C/T
MT	5300	5301	A/G,C
MT	5301	5302	T/C
MT	5304	5305	C/A
MT	5317	5318	C/T
MT	5318	5319	A/G,T
MT	5324	5325	A/G
MT	5330	5331	C/A
MT	5347	5348	C/T
MT	5350	5351	A/G
MT	5352	5353	G/A
MT	5358	5359	T/C
MT	5359	5360	C/T
MT	5364	5365	C/A
MT	5368	5369	C/A
MT	5371	5372	A/G
MT	5377	5378	A/G
MT	5386	5387	C/T
MT	5387	5388	A/T
MT	5389	5390	A/G
MT	5390	5391	T/C
MT	5391	5392	C/A
MT	5392	5393	T/C
MT	5395	5396	C/T
MT	5399	5400	G/A
MT	5400	5401	T/C
MT	5406	5407	T/C
MT	5412	5413	GAC/G
MT	5413	5414	A/G
MT	5416	5417	G/A
MT	5420	5421	G/A
MT	5423	5424	C/T
MT	5425	5426	T/C
MT	5434	5435	C/T
MT	5435	5436	A/G
MT	5440	5441	A/G
MT	5441	5442	T/C
MT	5459	5460	G/A
MT	5462	5463	C/T
MT	5464	5465	T/C
MT	5465	5466	A/G
MT	5470	5471	G/A
MT	5471	5472	C/T
MT	5474	5475	C/G
MT	5479	5480	A/G
MT	5482	5483	T/C
MT	5493	5494	TT/GT,T
MT	5494	5495	T/C
MT	5495	5496	A/G
MT	5497	5498	A/G
MT	5501	5502	A/G
MT	5509	5510	A/G
MT	5513	5514	A/G
MT	5552	5553	T/G,C
MT	5557	5558	A/G
MT	5559	5560	G/A
MT	5564	5565	A/T
MT	5565	5566	A/G
MT	5567	5568	A/G
MT	5579	5580	T/C
MT	5580	5581	A/G
MT	5581	5582	A/G
MT	5583	5584	A/G
MT	5584	5585	G/A
MT	5586	5587	T/C
MT	5594	5595	G/A
MT	5600	5601	C/T
MT	5602	5603	C/T
MT	5604	5605	A/G
MT	5608	5609	T/C
MT	5617	5618	T/C
MT	5627	5628	T/C
MT	5654	5655	T/C
MT	5655	5656	A/G
MT	5672	5673	T/C
MT	5680	5681	C/T
MT	5710	5711	A/G
MT	5743	5744	G/A
MT	5745	5746	GA/G
MT	5750	5751	AA/A
MT	5772	5773	G/A
MT	5773	5774	T/G
MT	5782	5783	G/A
MT	5784	5785	T/C
MT	5793	5794	T/C
MT	5799	5800	A/G
MT	5811	5812	A/G
MT	5813	5814	T/C
MT	5816	5817	C/T
MT	5819	5820	CG/C
MT	5820	5821	G/A
MT	5835	5836	A/G
MT	5838	5839	C/T
MT	5847	5848	T/C
MT	5848	5849	G/A
MT	5893	5894	A/G,AC,ACC
MT	5896	5897	C/CC
MT	5910	5911	C/T
MT	5912	5913	G/A
MT	5917	5918	T/C
MT	5919	5920	G/A
MT	5921	5922	C/T
MT	5950	5951	A/G
MT	5963	5964	T/C
MT	5969	5970	G/A
MT	5971	5972	C/T
MT	5977	5978	A/G
MT	5978	5979	G/A
MT	5980	5981	T/C
MT	5983	5984	A/G
MT	5984	5985	G/A
MT	5998	5999	T/C
MT	6004	6005	C/T
MT	6010	6011	T/C
MT	6013	6014	T/C
MT	6017	6018	G/A
MT	6020	6021	G/A
MT	6022	6023	G/A
MT	6025	6026	G/A
MT	6026	6027	G/A
MT	6031	6032	G/A
MT	6039	6040	A/G
MT	6040	6041	C/T
MT	6043	6044	T/C
MT	6044	6045	C/T
MT	6046	6047	A/G
MT	6052	6053	C/T
MT	6064	6065	C/T
MT	6067	6068	C/T
MT	6070	6071	T/C
MT	6090	6091	T/C
MT	6091	6092	T/C
MT	6097	6098	A/G
MT	6109	6110	A/G
MT	6111	6112	T/C
MT	6112	6113	A/G
MT	6124	6125	A/G
MT	6136	6137	T/C
MT	6149	6150	G/A
MT	6150	6151	T/C
MT	6151	6152	T/C
MT	6155	6156	C/T
MT	6159	6160	T/C
MT	6163	6164	C/T
MT	6166	6167	T/G,C
MT	6167	6168	G/A
MT	6175	6176	T/C
MT	6178	6179	G/A
MT	6181	6182	GT/AT,G
MT	6184	6185	T/C
MT	6189	6190	G/A
MT	6210	6211	G/A
MT	6215	6216	T/C
MT	6220	6221	T/A,C
MT	6225	6226	C/A
MT	6227	6228	C/T
MT	6232	6233	A/G
MT	6236	6237	C/A
MT	6243	6244	C/A
MT	6247	6248	T/C
MT	6248	6249	G/A
MT	6250	6251	T/C
MT	6252	6253	T/C
MT	6253	6254	A/G
MT	6256	6257	G/A
MT	6259	6260	G/A
MT	6260	6261	G/A
MT	6262	6263	C/T
MT	6265	6266	A/G
MT	6266	6267	G/A
MT	6269	6270	G/A
MT	6271	6272	A/G
MT	6283	6284	A/G
MT	6284	6285	G/A
MT	6285	6286	T/C
MT	6286	6287	C/T
MT	6289	6290	C/T
MT	6292	6293	T/C
MT	6295	6296	C/T
MT	6296	6297	T/C
MT	6301	6302	A/G
MT	6307	6308	C/T
MT	6310	6311	C/T
MT	6319	6320	T/A,C
MT	6322	6323	A/G
MT	6329	6330	G/A
MT	6332	6333	G/A
MT	6337	6338	A/G
MT	6339	6340	C/T
MT	6349	6350	C/A
MT	6352	6353	A/G
MT	6358	6359	A/G
MT	6363	6364	G/A
MT	6364	6365	T/C
MT	6365	6366	G/A
MT	6370	6371	C/T
MT	6377	6378	T/C
MT	6383	6384	G/A
MT	6391	6392	T/C
MT	6407	6408	A/G
MT	6409	6410	C/T
MT	6412	6413	T/C
MT	6423	6424	C/CC
MT	6437	6438	T/C
MT	6444	6445	C/T
MT	6445	6446	G/A
MT	6454	6455	C/T
MT	6464	6465	G/A
MT	6465	6466	T/C
MT	6472	6473	C/T
MT	6479	6480	G/A
MT	6480	6481	T/C
MT	6484	6485	A/G
MT	6488	6489	C/A
MT	6490	6491	C/A
MT	6493	6494	A/G
MT	6496	6497	T/C
MT	6502	6503	A/G
MT	6504	6505	T/C
MT	6514	6515	T/C
MT	6515	6516	G/A
MT	6517	6518	C/T
MT	6523	6524	T/C
MT	6526	6527	A/G
MT	6527	6528	C/T
MT	6530	6531	C/T
MT	6547	6548	C/T
MT	6569	6570	G/T
MT	6586	6587	C/T
MT	6598	6599	A/G
MT	6604	6605	A/G
MT	6613	6614	T/C
MT	6619	6620	T/C
MT	6623	6624	C/A
MT	6625	6626	T/C
MT	6628	6629	A/G
MT	6631	6632	T/C
MT	6637	6638	T/C
MT	6643	6644	C/T
MT	6652	6653	C/T
MT	6657	6658	G/A
MT	6662	6663	A/G
MT	6670	6671	T/C
MT	6671	6672	A/G
MT	6679	6680	T/C
MT	6684	6685	A/G
MT	6688	6689	C/T
MT	6700	6701	A/G
MT	6710	6711	T/C
MT	6712	6713	C/T
MT	6715	6716	A/G
MT	6717	6718	G/A
MT	6718	6719	T/C
MT	6721	6722	G/A
MT	6733	6734	G/A
MT	6735	6736	T/C
MT	6736	6737	A/G
MT	6751	6752	A/G
MT	6754	6755	G/A
MT	6775	6776	T/C
MT	6781	6782	T/C
MT	6787	6788	A/G
MT	6805	6806	A/G
MT	6814	6815	T/C
MT	6824	6825	G/A
MT	6826	6827	T/C
MT	6841	6842	T/C
MT	6843	6844	T/A
MT	6850	6851	C/T
MT	6851	6852	G/A
MT	6871	6872	A/G
MT	6875	6876	G/A
MT	6880	6881	A/G
MT	6883	6884	C/T
MT	6898	6899	G/A
MT	6910	6911	T/C
MT	6913	6914	A/G,T
MT	6914	6915	G/A
MT	6916	6917	G/A
MT	6930	6931	G/T
MT	6931	6932	A/G
MT	6934	6935	C/T
MT	6937	6938	C/T
MT	6940	6941	T/C
MT	6941	6942	C/A
MT	6946	6947	C/A
MT	6950	6951	G/A
MT	6951	6952	T/C
MT	6955	6956	T/C
MT	6959	6960	C/T
MT	6961	6962	G/A
MT	6964	6965	T/C
MT	6970	6971	T/C
MT	6971	6972	G/A
MT	6982	6983	C/T
MT	6986	6987	T/G
MT	6988	6989	A/G
MT	6995	6996	A/G
MT	7006	7007	C/T
MT	7007	7008	G/A
MT	7012	7013	G/A
MT	7015	7016	C/T
MT	7021	7022	T/A,C
MT	7023	7024	T/C
MT	7027	7028	C/T
MT	7039	7040	T/C
MT	7040	7041	G/A
MT	7054	7055	A/G
MT	7055	7056	G/A
MT	7060	7061	A/G
MT	7075	7076	A/G
MT	7081	7082	C/T
MT	7083	7084	T/C
MT	7090	7091	A/G
MT	7099	7100	A/G
MT	7109	7110	T/C
MT	7117	7118	A/G
MT	7118	7119	G/A
MT	7121	7122	CAAACC/C
MT	7123	7124	A/G
MT	7141	7142	T/C
MT	7145	7146	A/G
MT	7147	7148	T/C
MT	7150	7151	CAT/C
MT	7152	7153	T/C
MT	7157	7158	A/G
MT	7158	7159	T/C
MT	7160	7161	G/A
MT	7174	7175	T/C
MT	7192	7193	T/C
MT	7195	7196	C/A,T
MT	7201	7202	A/G
MT	7203	7204	C/A
MT	7210	7211	G/A
MT	7225	7226	G/A
MT	7230	7231	A/G
MT	7235	7236	G/A
MT	7240	7241	A/G
MT	7241	7242	T/C
MT	7244	7245	A/G
MT	7249	7250	A/G
MT	7252	7253	A/G
MT	7255	7256	C/T
MT	7257	7258	T/C
MT	7268	7269	G/A
MT	7269	7270	T/C
MT	7270	7271	A/G
MT	7273	7274	C/T
MT	7277	7278	T/C
MT	7279	7280	C/T
MT	7299	7300	T/C
MT	7308	7309	T/C
MT	7315	7316	G/A
MT	7318	7319	T/C
MT	7336	7337	G/A
MT	7348	7349	C/T
MT	7349	7350	CTAA/C
MT	7352	7353	A/G
MT	7355	7356	G/A
MT	7356	7357	T/C
MT	7363	7364	A/G
MT	7369	7370	C/T
MT	7371	7372	T/C
MT	7384	7385	A/G
MT	7387	7388	A/G
MT	7388	7389	T/C
MT	7393	7394	A/G
MT	7396	7397	C/T
MT	7402	7403	A/G
MT	7418	7419	G/A
MT	7423	7424	A/G
MT	7432	7433	C/T
MT	7435	7436	A/G
MT	7439	7440	T/C
MT	7443	7444	G/A
MT	7464	7465	AC/A
MT	7470	7471	C/T
MT	7473	7474	A/G
MT	7475	7476	C/T
MT	7494	7495	A/G
MT	7497	7498	G/A
MT	7499	7500	C/A
MT	7506	7507	A/T
MT	7520	7521	G/A
MT	7521	7522	T/C
MT	7565	7566	G/A
MT	7570	7571	A/G
MT	7571	7572	T/C
MT	7580	7581	T/C
MT	7588	7589	G/A
MT	7594	7595	G/A
MT	7597	7598	G/A
MT	7599	7600	G/A
MT	7608	7609	T/C
MT	7611	7612	A/G
MT	7623	7624	T/A
MT	7639	7640	G/A
MT	7641	7642	G/A
MT	7644	7645	T/C
MT	7647	7648	C/T
MT	7656	7657	T/C
MT	7659	7660	T/C
MT	7663	7664	G/A
MT	7664	7665	C/T
MT	7672	7673	A/G
MT	7680	7681	C/A
MT	7683	7684	T/C
MT	7685	7686	T/C
MT	7691	7692	T/C
MT	7693	7694	C/A
MT	7694	7695	T/C
MT	7696	7697	G/A
MT	7701	7702	G/A
MT	7702	7703	T/C
MT	7704	7705	T/C
MT	7706	7707	C/T
MT	7728	7729	A/G
MT	7737	7738	T/C
MT	7740	7741	T/C
MT	7745	7746	A/G
MT	7746	7747	C/T
MT	7756	7757	G/A
MT	7758	7759	T/C
MT	7764	7765	A/G
MT	7765	7766	A/G
MT	7767	7768	A/G
MT	7770	7771	A/G
MT	7774	7775	G/A
MT	7782	7783	T/C
MT	7785	7786	C/T
MT	7788	7789	G/A
MT	7790	7791	CCGCC/C
MT	7791	7792	C/T
MT	7795	7796	A/G
MT	7804	7805	G/A
MT	7807	7808	C/T
MT	7809	7810	C/T
MT	7813	7814	G/A
MT	7818	7819	C/T,A
MT	7821	7822	A/G
MT	7827	7828	A/G
MT	7841	7842	T/C
MT	7842	7843	A/G
MT	7843	7844	A/G
MT	7848	7849	C/T
MT	7851	7852	G/A
MT	7852	7853	G/A
MT	7857	7858	C/T
MT	7858	7859	G/A
MT	7860	7861	T/C
MT	7863	7864	C/T
MT	7866	7867	C/T
MT	7869	7870	T/C
MT	7872	7873	C/T
MT	7884	7885	T/C
MT	7885	7886	G/A
MT	7886	7887	G/A
MT	7887	7888	C/T
MT	7897	7898	T/C
MT	7902	7903	A/G
MT	7911	7912	G/A
MT	7912	7913	T/C
MT	7914	7915	C/T
MT	7915	7916	A/G
MT	7917	7918	C/T
MT	7918	7919	G/A
MT	7924	7925	G/A
MT	7925	7926	G/A
MT	7926	7927	C/T
MT	7927	7928	G/A
MT	7929	7930	A/T
MT	7932	7933	A/G
MT	7941	7942	C/T
MT	7947	7948	C/T
MT	7949	7950	T/C
MT	7953	7954	T/C
MT	7959	7960	A/C,G
MT	7960	7961	T/C
MT	7962	7963	A/G
MT	7966	7967	C/T
MT	7971	7972	A/G
MT	7980	7981	C/T
MT	7983	7984	G/A
MT	7989	7990	C/T
MT	7992	7993	T/C
MT	7993	7994	G/T
MT	7997	7998	T/C
MT	7998	7999	T/C
MT	8001	8002	C/T
MT	8008	8009	G/A
MT	8013	8014	A/T,G
MT	8019	8020	G/A
MT	8021	8022	T/C
MT	8026	8027	G/A
MT	8043	8044	AATTAC/A
MT	8046	8047	T/C
MT	8048	8049	C/T
MT	8055	8056	A/G
MT	8058	8059	C/T
MT	8059	8060	G/A
MT	8062	8063	T/C
MT	8064	8065	G/A
MT	8073	8074	A/G
MT	8079	8080	C/T
MT	8086	8087	T/C
MT	8091	8092	C/A
MT	8092	8093	T/C
MT	8103	8104	T/C
MT	8107	8108	A/G
MT	8115	8116	A/G
MT	8118	8119	T/C
MT	8136	8137	C/T
MT	8139	8140	C/T
MT	8140	8141	G/A
MT	8142	8143	T/C
MT	8148	8149	A/G
MT	8151	8152	G/A
MT	8154	8155	G/A
MT	8156	8157	T/C
MT	8157	8158	A/G
MT	8160	8161	C/T
MT	8164	8165	G/A
MT	8166	8167	T/C
MT	8187	8188	A/G
MT	8190	8191	A/G
MT	8198	8199	G/A
MT	8199	8200	T/C
MT	8205	8206	G/A
MT	8246	8247	T/C
MT	8247	8248	A/G
MT	8250	8251	G/A
MT	8259	8260	T/C
MT	8262	8263	C/T
MT	8268	8269	GCACCCCCTC/ACACCCCCTC,G
MT	8269	8270	CACCCCCTCT/C,CACCCCCTCTACCCCCTCT,TACCCCCTCT
MT	8270	8271	A/AC,ACC,ACCC,T
MT	8271	8272	CCCCCTCTAC/C
MT	8272	8273	CCCCTCTACC/C
MT	8274	8275	C/T
MT	8275	8276	CTCTA/C
MT	8278	8279	T/C
MT	8279	8280	A/AC
MT	8282	8283	C/T
MT	8288	8289	A/ACCCCCTCTA
MT	8300	8301	A/G
MT	8301	8302	A/G
MT	8307	8308	A/G
MT	8333	8334	G/A
MT	8342	8343	A/G
MT	8346	8347	A/G,T
MT	8348	8349	C/T
MT	8379	8380	T/C
MT	8382	8383	T/C
MT	8383	8384	A/G
MT	8386	8387	G/A
MT	8387	8388	T/C
MT	8388	8389	A/G
MT	8391	8392	G/A
MT	8392	8393	C/T,A
MT	8393	8394	C/T
MT	8395	8396	A/G
MT	8403	8404	T/C
MT	8409	8410	C/T
MT	8411	8412	T/C
MT	8413	8414	C/T
MT	8415	8416	C/A
MT	8427	8428	C/T
MT	8432	8433	T/C
MT	8439	8440	A/G
MT	8447	8448	T/C
MT	8448	8449	A/G
MT	8450	8451	T/C
MT	8454	8455	C/T
MT	8458	8459	A/G
MT	8459	8460	A/G
MT	8460	8461	C/T
MT	8462	8463	A/G
MT	8463	8464	C/T
MT	8467	8468	C/T
MT	8468	8469	T/C
MT	8471	8472	C/T
MT	8472	8473	T/C
MT	8478	8479	A/G
MT	8484	8485	G/A
MT	8502	8503	T/C
MT	8503	8504	T/C
MT	8511	8512	A/G
MT	8518	8519	G/A
MT	8526	8527	A/G
MT	8536	8537	A/G
MT	8540	8541	G/A
MT	8544	8545	G/A
MT	8547	8548	T/C
MT	8552	8553	C/T
MT	8556	8557	G/A
MT	8557	8558	C/T
MT	8561	8562	C/T
MT	8562	8563	A/G
MT	8563	8564	C/CT
MT	8565	8566	A/G
MT	8566	8567	T/C
MT	8571	8572	G/A
MT	8572	8573	G/A
MT	8573	8574	C/G
MT	8574	8575	C/T
MT	8576	8577	A/G
MT	8581	8582	C/T
MT	8583	8584	G/A
MT	8586	8587	G/A
MT	8591	8592	G/A
MT	8593	8594	T/C
MT	8594	8595	C/T
MT	8602	8603	T/C
MT	8609	8610	TCT/T,CCT
MT	8611	8612	T/C
MT	8613	8614	T/C
MT	8615	8616	G/T
MT	8616	8617	A/AT
MT	8617	8618	T/C,A
MT	8618	8619	C/T
MT	8624	8625	C/A
MT	8631	8632	T/C
MT	8637	8638	A/G
MT	8638	8639	T/C
MT	8653	8654	T/C
MT	8654	8655	C/T
MT	8656	8657	C/T
MT	8658	8659	A/G
MT	8667	8668	T/C
MT	8674	8675	T/C
MT	8680	8681	T/C
MT	8682	8683	A/G
MT	8683	8684	C/T
MT	8687	8688	A/C
MT	8696	8697	G/A
MT	8698	8699	T/C
MT	8700	8701	A/G
MT	8704	8705	T/C
MT	8705	8706	A/G
MT	8714	8715	T/C
MT	8729	8730	A/G
MT	8731	8732	C/T
MT	8741	8742	A/G
MT	8742	8743	G/A
MT	8743	8744	T/C
MT	8744	8745	A/G
MT	8747	8748	C/T
MT	8753	8754	C/T
MT	8755	8756	T/C
MT	8761	8762	T/C
MT	8767	8768	C/T
MT	8771	8772	T/C
MT	8783	8784	A/G
MT	8784	8785	C/G
MT	8789	8790	G/A
MT	8792	8793	T/C
MT	8793	8794	C/T
MT	8817	8818	C/T
MT	8822	8823	T/C
MT	8828	8829	C/T
MT	8831	8832	A/G
MT	8835	8836	A/G
MT	8837	8838	G/A
MT	8840	8841	C/T
MT	8841	8842	A/G
MT	8842	8843	T/C
MT	8853	8854	G/A
MT	8855	8856	GGGCA/AGGCA,G
MT	8856	8857	G/A
MT	8859	8860	A/G,C
MT	8861	8862	A/G
MT	8864	8865	G/A
MT	8868	8869	A/G
MT	8869	8870	T/C
MT	8876	8877	T/C
MT	8886	8887	A/G
MT	8895	8896	G/A
MT	8900	8901	A/G
MT	8905	8906	A/G
MT	8910	8911	T/C
MT	8922	8923	A/G
MT	8924	8925	A/G
MT	8930	8931	AC/A
MT	8931	8932	C/T
MT	8934	8935	C/T
MT	8936	8937	T/C
MT	8938	8939	T/C
MT	8945	8946	A/G
MT	8946	8947	C/T
MT	8949	8950	G/A
MT	8963	8964	C/T
MT	8967	8968	A/G
MT	8974	8975	T/C
MT	8978	8979	T/C
MT	8985	8986	A/G
MT	8986	8987	T/C
MT	8988	8989	G/A
MT	8993	8994	G/A
MT	8994	8995	G/A
MT	8998	8999	T/C
MT	9006	9007	A/G
MT	9017	9018	T/C
MT	9021	9022	G/A
MT	9023	9024	A/G
MT	9024	9025	G/A
MT	9025	9026	G/A
MT	9029	9030	C/T
MT	9037	9038	T/C
MT	9038	9039	G/A
MT	9040	9041	A/G
MT	9041	9042	C/T
MT	9052	9053	G/A
MT	9054	9055	G/A
MT	9055	9056	C/A
MT	9057	9058	A/G
MT	9063	9064	G/A
MT	9065	9066	A/G
MT	9066	9067	A/G
MT	9067	9068	T/C
MT	9071	9072	A/G
MT	9077	9078	T/C
MT	9084	9085	C/A
MT	9088	9089	C/T
MT	9089	9090	T/C
MT	9092	9093	A/G
MT	9093	9094	C/T
MT	9095	9096	T/C
MT	9097	9098	T/C
MT	9098	9099	C/A
MT	9099	9100	A/G
MT	9100	9101	T/C,G
MT	9104	9105	C/T
MT	9114	9115	A/G
MT	9115	9116	T/C
MT	9116	9117	T/C
MT	9122	9123	G/A
MT	9124	9125	C/A
MT	9125	9126	T/C
MT	9126	9127	A/G
MT	9127	9128	T/C
MT	9135	9136	A/G
MT	9138	9139	G/A
MT	9139	9140	C/A
MT	9140	9141	T/C
MT	9141	9142	G/A
MT	9144	9145	G/A
MT	9149	9150	A/G
MT	9150	9151	A/G
MT	9155	9156	A/G
MT	9162	9163	G/C,A
MT	9164	9165	T/C
MT	9177	9178	G/A
MT	9179	9180	A/G
MT	9180	9181	A/G
MT	9181	9182	G/A
MT	9185	9186	C/A
MT	9191	9192	G/A
MT	9192	9193	CACG/C
MT	9194	9195	C/A
MT	9195	9196	G/A
MT	9203	9204	A/G
MT	9208	9209	G/A
MT	9209	9210	A/G
MT	9211	9212	C/A
MT	9216	9217	A/G
MT	9220	9221	A/G,T
MT	9227	9228	T/C
MT	9232	9233	T/C
MT	9236	9237	G/A
MT	9241	9242	A/G
MT	9246	9247	G/A
MT	9247	9248	C/T
MT	9253	9254	A/G
MT	9261	9262	CA/C
MT	9265	9266	G/A
MT	9266	9267	G/A
MT	9268	9269	C/T
MT	9271	9272	C/A
MT	9277	9278	C/T
MT	9293	9294	G/A
MT	9295	9296	C/T
MT	9298	9299	A/G
MT	9299	9300	G/A
MT	9304	9305	G/A
MT	9316	9317	C/A
MT	9326	9327	A/G
MT	9328	9329	G/A
MT	9334	9335	C/T
MT	9335	9336	A/G
MT	9337	9338	A/G
MT	9342	9343	G/A
MT	9346	9347	A/G
MT	9354	9355	A/G
MT	9364	9365	C/T
MT	9365	9366	A/T
MT	9367	9368	A/G
MT	9370	9371	C/T
MT	9376	9377	A/G
MT	9377	9378	T/C
MT	9379	9380	G/A
MT	9380	9381	C/T
MT	9385	9386	T/C
MT	9386	9387	G/A
MT	9388	9389	A/G
MT	9390	9391	C/T
MT	9392	9393	C/A
MT	9399	9400	G/A
MT	9403	9404	A/G
MT	9404	9405	T/G,C
MT	9406	9407	C/T
MT	9418	9419	C/T
MT	9427	9428	T/C
MT	9431	9432	CA/C
MT	9437	9438	G/A
MT	9444	9445	G/A
MT	9446	9447	T/C
MT	9448	9449	C/T
MT	9449	9450	G/A
MT	9451	9452	G/A
MT	9467	9468	A/G
MT	9472	9473	A/C
MT	9476	9477	GT/AT,GTT,G
MT	9487	9488	C/T
MT	9488	9489	G/A
MT	9489	9490	C/T
MT	9493	9494	A/G
MT	9508	9509	T/C
MT	9511	9512	C/T
MT	9517	9518	C/T
MT	9523	9524	A/G
MT	9529	9530	T/C
MT	9530	9531	A/G
MT	9531	9532	C/T
MT	9535	9536	C/T
MT	9539	9540	T/C
MT	9540	9541	T/C
MT	9544	9545	A/G
MT	9547	9548	G/A
MT	9548	9549	C/T
MT	9553	9554	G/A
MT	9556	9557	C/T
MT	9564	9565	G/A
MT	9574	9575	G/A
MT	9580	9581	T/C
MT	9590	9591	G/A
MT	9598	9599	C/T
MT	9609	9610	C/A
MT	9610	9611	C/T
MT	9611	9612	G/A
MT	9612	9613	T/C
MT	9613	9614	A/G
MT	9614	9615	T/C
MT	9619	9620	C/T,A
MT	9620	9621	G/A
MT	9629	9630	G/A
MT	9638	9639	A/G
MT	9642	9643	G/T
MT	9644	9645	G/A
MT	9646	9647	T/C
MT	9649	9650	C/T
MT	9652	9653	T/C
MT	9654	9655	G/A
MT	9658	9659	A/G
MT	9666	9667	A/G
MT	9667	9668	C/T
MT	9681	9682	T/C
MT	9694	9695	G/A
MT	9697	9698	T/C
MT	9700	9701	T/C
MT	9707	9708	T/C
MT	9710	9711	C/T
MT	9713	9714	G/A
MT	9715	9716	T/C
MT	9719	9720	T/C
MT	9721	9722	T/C
MT	9724	9725	T/C
MT	9747	9748	A/G
MT	9751	9752	C/T
MT	9752	9753	G/C
MT	9754	9755	G/A
MT	9757	9758	T/C
MT	9760	9761	C/T
MT	9763	9764	C/T
MT	9776	9777	G/A
MT	9799	9800	T/C
MT	9800	9801	G/A
MT	9803	9804	G/A
MT	9817	9818	C/T
MT	9823	9824	T/C,A
MT	9827	9828	G/A
MT	9835	9836	T/C
MT	9836	9837	G/A
MT	9837	9838	G/A
MT	9844	9845	T/C
MT	9850	9851	C/T
MT	9851	9852	A/T
MT	9855	9856	T/C
MT	9860	9861	T/C
MT	9867	9868	G/A
MT	9868	9869	C/T
MT	9873	9874	T/C
MT	9876	9877	T/C
MT	9890	9891	T/C
MT	9891	9892	C/T
MT	9898	9899	T/C
MT	9902	9903	T/C
MT	9908	9909	T/C
MT	9914	9915	G/A
MT	9917	9918	G/A
MT	9920	9921	G/A
MT	9931	9932	G/A
MT	9932	9933	C/A
MT	9934	9935	T/C
MT	9943	9944	T/C
MT	9946	9947	G/A
MT	9947	9948	G/A
MT	9949	9950	T/C
MT	9953	9954	CTA/C
MT	9956	9957	T/C
MT	9961	9962	G/A
MT	9964	9965	T/C
MT	9965	9966	G/A
MT	9966	9967	T/C
MT	9967	9968	C/T
MT	9970	9971	C/T
MT	9972	9973	T/C
MT	9976	9977	T/C
MT	9982	9983	A/G
MT	10006	10007	T/C
MT	10012	10013	C/A,T
MT	10017	10018	A/G
MT	10030	10031	T/C
MT	10033	10034	T/C
MT	10043	10044	A/G
MT	10068	10069	C/A
MT	10069	10070	C/A,T
MT	10070	10071	T/C
MT	10083	10084	T/C
MT	10085	10086	A/G
MT	10087	10088	C/T
MT	10096	10097	A/G
MT	10097	10098	G/T,A
MT	10100	10101	T/C
MT	10103	10104	C/T
MT	10110	10111	T/C
MT	10113	10114	T/C
MT	10114	10115	T/C
MT	10117	10118	T/C
MT	10120	10121	A/G
MT	10125	10126	G/A
MT	10127	10128	C/T
MT	10135	10136	A/G
MT	10141	10142	C/T
MT	10142	10143	G/A
MT	10147	10148	C/A
MT	10158	10159	C/T
MT	10171	10172	G/A
MT	10177	10178	C/T
MT	10180	10181	C/T
MT	10189	10190	A/G
MT	10190	10191	TC/T
MT	10195	10196	C/T
MT	10202	10203	G/A
MT	10204	10205	C/T
MT	10207	10208	T/C
MT	10210	10211	C/T
MT	10222	10223	C/T
MT	10231	10232	A/G
MT	10232	10233	G/A
MT	10234	10235	T/C
MT	10235	10236	A/G
MT	10237	10238	T/C
MT	10244	10245	T/C
MT	10247	10248	T/C
MT	10252	10253	T/C
MT	10253	10254	G/A
MT	10255	10256	T/C
MT	10261	10262	A/G
MT	10264	10265	T/C
MT	10267	10268	C/T
MT	10273	10274	T/C
MT	10276	10277	A/C
MT	10288	10289	A/G
MT	10289	10290	G/A
MT	10303	10304	T/C
MT	10306	10307	C/T
MT	10309	10310	G/A
MT	10315	10316	A/G
MT	10319	10320	G/A
MT	10320	10321	T/C
MT	10321	10322	T/C
MT	10324	10325	G/A
MT	10344	10345	T/C
MT	10346	10347	A/G
MT	10351	10352	A/G
MT	10357	10358	A/G
MT	10364	10365	G/A
MT	10369	10370	T/C
MT	10372	10373	G/A
MT	10375	10376	A/G,T
MT	10393	10394	C/T
MT	10396	10397	A/G
MT	10397	10398	ACCGAA/GCCGAA,A
MT	10399	10400	C/T
MT	10406	10407	G/A
MT	10407	10408	T/C
MT	10409	10410	T/C
MT	10410	10411	A/G
MT	10440	10441	C/A
MT	10448	10449	TATG/T
MT	10453	10454	T/C
MT	10456	10457	T/C
MT	10462	10463	T/C
MT	10489	10490	T/C
MT	10492	10493	T/C
MT	10498	10499	A/G
MT	10505	10506	A/G
MT	10524	10525	T/C
MT	10531	10532	A/G
MT	10532	10533	T/C
MT	10534	10535	T/C
MT	10535	10536	C/A
MT	10549	10550	A/G
MT	10556	10557	C/T
MT	10559	10560	C/T
MT	10561	10562	A/G
MT	10585	10586	G/A
MT	10588	10589	G/A
MT	10594	10595	T/C
MT	10596	10597	T/C
MT	10601	10602	A/G
MT	10603	10604	T/C
MT	10606	10607	C/T
MT	10608	10609	T/C
[truncated: 1,425 more rows]
