# Supplementary material for: Extraction and annotation of human mitochondrial genomes from 1000 Genomes Whole Exome Sequencing data
Source: BMC Genomics. 2014 May 6;15(Suppl 3):S2. doi: 10.1186/1471-2164-15-S3-S2 (PMC4083402; doi:10.1186/1471-2164-15-S3-S2)
Supplement: Additional File 6 — Indels identified in assembled mitochondrial genomes. The total number of heteroplasmic and homoplasmic indel events (149 deletions and 66 insertions) recorded within the analyzed dataset is here reported. The frequency of each event was estimated considering the dataset size (1242 samples). Fifty-three percent samples display an insertion in the same position, namely the m.310insC(n). Over half of the total events was not carried by more than one sample. The previously reported annotation of these events in healthy and patients was made after consulting HmtDB [18] and Mitomap [17] databases. [file 1471-2164-15-S3-S2-S6.xlsx]

## Sheet: Sheet1
Additional File 6: Indels identified in assembled mitochondrial genomes
Event	Deletion Interval/5'-flanking Insertion	Frequency in the Dataset (%)	Heteroplasmic	Homoplasmic	Annotated in Healthy	Annotated in Patients
insertion	310	53.3011	+	-	+	-
deletion	514_516	31.6425	+	+	+	-
insertion	309	22.8663	+	+	-	-
deletion	8271_8280	9.82287	+	+	-	-
deletion	523_525	9.17874	+	-	-	-
deletion	248_248	8.21256	+	-	+	-
insertion	302	5.47504	+	-	+	+
insertion	513	4.02576	+	-	-	-
deletion	16189_16189	3.54267	+	+	+	-
deletion	16180_16182	3.1401	+	+	-	-
deletion	16180_16180	3.05958	+	+	-	-
deletion	15940_15940	2.657	+	-	+	-
insertion	567	2.49597	+	-	-	-
deletion	3108_3108	2.0934	+	-	-	-
deletion	16184_16186	1.93237	+	-	-	-
insertion	16192	1.77134	+	+	-	-
deletion	14799_14803	1.69082	+	-	-	-
deletion	15787_15787	1.61031	+	-	-	-
deletion	515_517	1.61031	+	-	-	-
deletion	494_494	1.52979	+	-	+	-
deletion	10399_10404	1.44928	+	-	-	-
deletion	516_518	1.36876	+	-	-	-
deletion	15944_15944	1.28824	+	-	+	+
deletion	14177_14179	1.20773	+	-	-	-
deletion	2394_2394	1.12721	+	-	+	-
insertion	12417	1.0467	+	-	-	-
insertion	5894	1.0467	+	-	-	-
deletion	517_519	0.966184	+	-	-	-
deletion	11032_11032	0.885668	+	-	-	+
deletion	11177_11181	0.885668	+	-	-	-
insertion	955	0.885668	+	-	+	+
insertion	312	0.885668	+	-	-	-
deletion	12418_12418	0.805153	+	-	+	-
insertion	16183	0.805153	+	-	+	-
deletion	16190_16193	0.724638	+	+	-	-
deletion	513_515	0.644122	+	+	-	-
insertion	315	0.644122	+	-	+	+
deletion	16293_16297	0.563607	+	-	-	-
insertion	6424	0.563607	+	-	-	-
deletion	13231_13231	0.483092	+	-	-	-
deletion	498_498	0.402576	+	-	+	+
deletion	13273_13276	0.402576	+	-	-	-
deletion	16171_16176	0.402576	+	-	-	-
deletion	465_471	0.402576	+	-	-	-
insertion	8271	0.402576	+	-	+	+
insertion	311	0.402576	+	-	+	-
insertion	514	0.402576	+	-	+	-
insertion	2226	0.402576	+	-	-	-
insertion	451	0.402576	+	-	-	-
insertion	515	0.402576	+	-	-	-
insertion	516	0.402576	+	-	-	-
insertion	8270	0.402576	+	-	-	-
deletion	13676_13681	0.322061	+	-	-	-
deletion	15941_15941	0.322061	+	-	-	-
deletion	452_454	0.322061	+	-	-	-
deletion	5103_5106	0.322061	+	-	-	-
insertion	313	0.322061	+	-	-	-
deletion	303_303	0.241546	+	-	+	+
deletion	956_956	0.241546	+	-	+	+
deletion	310_310	0.241546	+	-	+	-
deletion	459_459	0.241546	+	-	+	-
deletion	12237_12237	0.241546	+	-	-	-
deletion	14177_14181	0.241546	+	-	-	-
deletion	3394_3396	0.241546	+	-	-	-
deletion	6183_6183	0.241546	+	-	-	-
deletion	8270_8279	0.241546	+	-	-	-
insertion	42	0.241546	+	-	+	-
insertion	2404	0.241546	+	-	+	-
insertion	3167	0.241546	+	-	+	-
insertion	16184	0.241546	+	-	+	-
insertion	16189	0.241546	+	-	+	-
deletion	456_456	0.161031	+	-	+	+
deletion	5752_5752	0.161031	+	-	+	+
deletion	5747_5747	0.161031	+	-	-	+
deletion	12241_12241	0.161031	+	-	+	-
deletion	4315_4315	0.161031	+	-	+	-
deletion	66_66	0.161031	+	-	+	-
deletion	960_960	0.161031	+	-	+	-
deletion	10192_10192	0.161031	+	-	-	-
deletion	106_112	0.161031	+	-	-	-
deletion	12238_12238	0.161031	+	-	-	-
deletion	14075_14075	0.161031	+	-	-	-
deletion	15627_15630	0.161031	+	-	-	-
deletion	15943_15943	0.161031	+	-	-	-
deletion	232_235	0.161031	+	-	-	-
deletion	2801_2801	0.161031	+	-	-	-
deletion	3109_3109	0.161031	+	-	-	-
deletion	314_320	0.161031	-	+	-	-
deletion	3201_3207	0.161031	+	-	-	-
deletion	3409_3409	0.161031	+	-	-	-
deletion	514_518	0.161031	+	+	-	-
insertion	455	0.161031	+	-	+	+
insertion	3229	0.161031	+	-	-	+
insertion	16194	0.161031	+	-	+	-
insertion	10946	0.161031	+	-	-	-
insertion	11866	0.161031	+	-	-	-
insertion	15939	0.161031	+	-	-	-
insertion	16182	0.161031	+	-	-	-
insertion	16188	0.161031	+	-	-	-
insertion	2150	0.161031	+	-	-	-
insertion	9477	0.161031	+	-	-	-
insertion	957	0.161031	+	-	-	-
deletion	303_305	0.0805153	+	-	-	+
deletion	16323_16323	0.0805153	+	-	+	-
deletion	247_247	0.0805153	+	-	+	-
deletion	311_311	0.0805153	+	-	+	-
deletion	7466_7466	0.0805153	+	-	+	-
deletion	100_106	0.0805153	+	-	-	-
deletion	10450_10453	0.0805153	+	-	-	-
deletion	10705_10711	0.0805153	+	-	-	-
deletion	10794_10797	0.0805153	+	-	-	-
deletion	10819_10821	0.0805153	+	-	-	-
deletion	11170_11174	0.0805153	+	-	-	-
deletion	11264_11264	0.0805153	+	-	-	-
deletion	11517_11517	0.0805153	+	-	-	-
deletion	12020_12024	0.0805153	+	-	-	-
deletion	12023_12026	0.0805153	+	-	-	-
deletion	12239_12239	0.0805153	+	-	-	-
deletion	12361_12367	0.0805153	+	-	-	-
deletion	12369_12375	0.0805153	+	-	-	-
deletion	12385_12385	0.0805153	+	-	-	-
deletion	13133_13133	0.0805153	+	-	-	-
deletion	13169_13171	0.0805153	+	-	-	-
deletion	13207_13209	0.0805153	+	-	-	-
deletion	1375_1375	0.0805153	+	-	-	-
deletion	13876_13881	0.0805153	+	-	-	-
deletion	13886_13888	0.0805153	+	-	-	-
deletion	13977_13977	0.0805153	+	-	-	-
deletion	14285_14285	0.0805153	+	-	-	-
deletion	14286_14291	0.0805153	+	-	-	-
deletion	14350_14352	0.0805153	+	-	-	-
deletion	14504_14504	0.0805153	+	-	-	-
deletion	14585_14585	0.0805153	+	-	-	-
deletion	14672_14675	0.0805153	+	-	-	-
deletion	14673_14676	0.0805153	+	-	-	-
deletion	14675_14678	0.0805153	+	-	-	-
deletion	14886_14889	0.0805153	+	-	-	-
deletion	14941_14941	0.0805153	+	-	-	-
deletion	150_155	0.0805153	+	-	-	-
deletion	15288_15293	0.0805153	+	-	-	-
deletion	15292_15297	0.0805153	+	-	-	-
deletion	15541_15541	0.0805153	+	-	-	-
deletion	15634_15638	0.0805153	+	-	-	-
deletion	15643_15649	0.0805153	+	-	-	-
deletion	15673_15675	0.0805153	+	-	-	-
deletion	15817_15822	0.0805153	+	-	-	-
deletion	15942_15942	0.0805153	+	-	-	-
deletion	16044_16044	0.0805153	+	-	-	-
deletion	16183_16187	0.0805153	+	-	-	-
deletion	16184_16187	0.0805153	+	-	-	-
deletion	1650_1655	0.0805153	+	-	-	-
deletion	1651_1656	0.0805153	+	-	-	-
deletion	1655_1660	0.0805153	+	-	-	-
deletion	1694_1699	0.0805153	+	-	-	-
deletion	1735_1740	0.0805153	+	-	-	-
deletion	2227_2227	0.0805153	+	-	-	-
deletion	2244_2246	0.0805153	+	-	-	-
deletion	2525_2525	0.0805153	+	-	-	-
deletion	308_311	0.0805153	+	-	-	-
deletion	309_311	0.0805153	+	-	-	-
deletion	3166_3166	0.0805153	+	-	-	-
deletion	4066_4068	0.0805153	+	-	-	-
deletion	4854_4857	0.0805153	+	-	-	-
deletion	4998_4998	0.0805153	+	-	-	-
deletion	5001_5001	0.0805153	+	-	-	-
deletion	521_523	0.0805153	-	+	-	-
deletion	5290_5292	0.0805153	+	-	-	-
deletion	5414_5416	0.0805153	+	-	-	-
deletion	5495_5495	0.0805153	+	-	-	-
deletion	5821_5821	0.0805153	+	-	-	-
deletion	7123_7128	0.0805153	+	-	-	-
deletion	7152_7154	0.0805153	+	-	-	-
deletion	7351_7354	0.0805153	+	-	-	-
deletion	7792_7796	0.0805153	+	-	-	-
deletion	8045_8050	0.0805153	+	-	-	-
deletion	8273_8282	0.0805153	+	-	-	-
deletion	8274_8283	0.0805153	+	-	-	-
deletion	8277_8281	0.0805153	-	+	-	-
deletion	8611_8613	0.0805153	+	-	-	-
deletion	8857_8861	0.0805153	+	-	-	-
deletion	8932_8932	0.0805153	+	-	-	-
deletion	9194_9197	0.0805153	+	-	-	-
deletion	9263_9263	0.0805153	+	-	-	-
deletion	9433_9433	0.0805153	+	-	-	-
deletion	9478_9478	0.0805153	+	-	-	-
deletion	993_993	0.0805153	+	-	-	-
deletion	9955_9957	0.0805153	+	-	-	-
insertion	2405	0.0805153	+	-	+	+
insertion	16262	0.0805153	+	-	+	+
insertion	568	0.0805153	+	-	+	-
insertion	593	0.0805153	+	-	+	-
insertion	956	0.0805153	+	-	+	-
insertion	8280	0.0805153	+	-	+	-
insertion	8289	0.0805153	+	-	+	-
insertion	11034	0.0805153	+	-	-	-
insertion	12384	0.0805153	+	-	-	-
insertion	14152	0.0805153	+	-	-	-
insertion	14637	0.0805153	+	-	-	-
insertion	15534	0.0805153	+	-	-	-
insertion	15536	0.0805153	+	-	-	-
insertion	15773	0.0805153	+	-	-	-
insertion	16258	0.0805153	+	-	-	-
insertion	16282	0.0805153	+	-	-	-
insertion	1963	0.0805153	+	-	-	-
insertion	202	0.0805153	+	-	-	-
insertion	2789	0.0805153	+	-	-	-
insertion	319	0.0805153	+	-	-	-
insertion	352	0.0805153	+	-	-	-
insertion	3584	0.0805153	+	-	-	-
insertion	4547	0.0805153	+	-	-	-
insertion	570	0.0805153	+	-	-	-
insertion	5897	0.0805153	+	-	-	-
insertion	714	0.0805153	+	-	-	-
insertion	8564	0.0805153	+	-	-	-
insertion	8617	0.0805153	+	-	-	-
