# Supplementary material for: Extraction and annotation of human mitochondrial genomes from 1000 Genomes Whole Exome Sequencing data
Source: BMC Genomics. 2014 May 6;15(Suppl 3):S2. doi: 10.1186/1471-2164-15-S3-S2 (PMC4083402; doi:10.1186/1471-2164-15-S3-S2)
Supplement: Additional File 7 — Spectrum of mitochondrial mutations within the 1242 analyzed samples. The number of mitochondrial variants identified in each sample is here reported. A sorting was made on the heteroplasmic/homoplasmic state and mutation type. Average values and statistical tests results are reported at the end of the table. The mean number of variants was estimated within the whole dataset and also within the two subsets (blood and LCLs). P-value of significance referred to each class of variants (insertions, deletions, mismatches) compared between blood and LCLs. Minimal differences were detected between the two types of samples, especially in relation to indels (p < 0.05). The differences between mean values of heteroplasmic variants per sample in LCLs (7.42) and in blood (7.33) were not statistically significant. [file 1471-2164-15-S3-S2-S7.xlsx]

## Sheet: Sheet1
Additional File 7: Spectrum of mitochondrial mutations within the 1242 analyzed samples
Sample	N. of Variants	N. of Homoplasmic Variants	N. of Heteroplasmic Variants	N. of Insertions	N. of Deletions	N. of Mismatches	Blood Subset	LCL subset
HG00096	12	8	4	1	0	11
HG00098	0	0	0	0	0	0
HG00100	37	26	11	2	1	34
HG00101	31	25	6	4	1	26
HG00102	16	9	7	3	1	12
HG00103	30	27	3	1	1	28
HG00107	32	22	10	2	0	30
HG00108	25	23	2	1	0	24
HG00109	23	22	1	1	0	22
HG00110	8	7	1	1	0	7
HG00111	10	9	1	0	0	10
HG00113	31	26	5	1	0	30
HG00114	36	29	7	4	1	31
HG00116	43	25	18	5	4	34
HG00117	40	22	18	1	6	33
HG00119	58	20	38	4	3	51
HG00120	33	22	11	2	2	29
HG00121	36	30	6	2	0	34
HG00123	22	6	16	3	1	18
HG00124	45	25	20	4	0	41
HG00125	14	8	6	1	0	13
HG00127	1	0	1	1	0	0
HG00131	14	2	12	4	0	10
HG00133	33	9	24	4	4	25
HG00136	36	31	5	2	0	34
HG00137	13	11	2	1	1	11
HG00138	11	9	2	1	1	9
HG00139	18	14	4	1	1	16
HG00140	18	13	5	1	1	16
HG00145	39	25	14	3	0	36		X
HG00146	7	6	1	0	0	7
HG00154	32	30	2	1	1	30
HG00155	36	27	9	2	0	34
HG00157	13	6	7	2	1	10
HG00158	19	9	10	2	1	16
HG00159	19	7	12	2	1	16
HG00160	6	6	0	0	0	6
HG00171	18	16	2	0	0	18
HG00174	27	19	8	3	0	24
HG00176	25	19	6	0	0	25
HG00178	21	10	11	3	1	17
HG00181	36	23	13	5	1	30
HG00182	16	10	6	3	1	12
HG00183	12	9	3	1	0	11
HG00185	38	32	6	1	4	33
HG00186	35	27	8	5	0	30
HG00187	33	26	7	3	3	27
HG00188	31	23	8	3	2	26
HG00189	18	8	10	2	3	13
HG00190	21	17	4	1	1	19
HG00232	8	6	2	0	0	8
HG00233	18	9	9	6	0	12
HG00236	31	26	5	0	1	30
HG00237	14	11	3	1	0	13
HG00238	37	18	19	5	2	30
HG00239	21	5	16	2	2	17
HG00240	31	16	15	2	1	28
HG00242	38	21	17	2	4	32
HG00243	38	27	11	2	1	35
HG00244	48	26	22	2	6	40
HG00245	10	8	2	1	0	9
HG00246	39	31	8	2	1	36
HG00249	11	7	4	1	0	10	X
HG00250	40	33	7	3	1	36		X
HG00251	14	9	5	1	0	13		X
HG00252	16	12	4	1	0	15
HG00253	36	32	4	2	0	34
HG00254	9	8	1	1	0	8
HG00255	43	26	17	2	2	39
HG00256	9	8	1	0	0	9
HG00257	29	22	7	1	0	28
HG00258	42	20	22	3	2	37
HG00259	31	28	3	0	0	31
HG00260	33	20	13	3	0	30
HG00261	39	23	16	1	0	38
HG00262	9	9	0	0	0	9
HG00263	33	25	8	2	0	31
HG00264	19	5	14	3	3	13
HG00265	48	20	28	2	5	41
HG00268	28	20	8	1	1	26
HG00271	25	17	8	2	0	23
HG00272	0	0	0	0	0	0
HG00273	27	23	4	2	0	25
HG00274	35	23	12	3	3	29
HG00275	30	26	4	3	1	26
HG00276	32	24	8	1	1	30
HG00277	29	22	7	1	1	27
HG00278	11	11	0	0	0	11
HG00280	25	20	5	1	0	24
HG00281	31	22	9	3	0	28
HG00282	18	12	6	1	0	17
HG00284	33	31	2	1	0	32
HG00285	24	22	2	1	0	23
HG00306	0	0	0	0	0	0
HG00308	31	18	13	1	1	29
HG00309	11	9	2	1	1	9
HG00310	15	10	5	1	0	14
HG00311	1	1	0	0	0	1
HG00312	0	0	0	0	0	0
HG00313	11	11	0	0	0	11
HG00315	37	30	7	1	0	36
HG00318	13	10	3	1	0	12
HG00319	19	13	6	1	1	17
HG00320	29	22	7	1	1	27
HG00321	29	26	3	1	0	28
HG00323	17	16	1	0	0	17
HG00324	17	13	4	0	1	16
HG00325	22	11	11	3	3	16
HG00326	36	22	14	1	2	33
HG00327	11	10	1	1	0	10
HG00328	14	9	5	1	1	12
HG00329	41	29	12	1	1	39
HG00330	28	20	8	3	0	25
HG00331	36	30	6	1	1	34
HG00332	32	32	0	0	0	32
HG00334	33	28	5	2	1	30
HG00335	11	9	2	1	1	9
HG00336	35	31	4	1	0	34
HG00337	35	28	7	1	0	34		X
HG00338	32	28	4	0	0	32
HG00339	34	27	7	2	0	32
HG00341	25	19	6	2	0	23
HG00342	12	9	3	1	0	11
HG00343	13	11	2	1	0	12
HG00344	32	27	5	1	0	31
HG00345	20	17	3	1	0	19
HG00346	33	27	6	2	0	31
HG00353	14	11	3	1	2	11
HG00357	9	6	3	1	0	8
HG00361	1	0	1	0	1	0
HG00366	7	6	1	0	1	6
HG00367	0	0	0	0	0	0
HG00368	5	5	0	0	0	5
HG00369	9	8	1	0	0	9
HG00371	4	4	0	0	0	4
HG00372	1	1	0	0	0	1
HG00373	1	1	0	0	0	1
HG00375	34	25	9	1	1	32
HG00376	27	22	5	1	1	25
HG00377	2	1	1	0	0	2
HG00378	13	10	3	1	0	12
HG00379	1	1	0	0	0	1
HG00380	1	0	1	1	0	0
HG00381	14	9	5	1	1	12
HG00382	14	11	3	1	0	13
HG00383	15	13	2	1	1	13
HG00384	1	1	0	0	0	1
HG00403	1	1	0	0	0	1
HG00404	0	0	0	0	0	0
HG00406	20	18	2	2	0	18
HG00407	19	17	2	1	0	18
HG00418	29	25	4	1	2	26	X
HG00419	4	4	0	0	0	4
HG00421	17	17	0	0	0	17
HG00422	12	11	1	1	0	11
HG00427	27	24	3	1	2	24	X
HG00428	25	23	2	1	0	24
HG00436	37	32	5	2	2	33	X
HG00437	31	25	6	0	2	29
HG00442	13	13	0	0	0	13
HG00443	31	30	1	0	0	31
HG00445	21	21	0	0	0	21
HG00446	19	18	1	0	1	18
HG00448	23	23	0	0	0	23
HG00449	32	26	6	2	1	29
HG00451	21	20	1	0	1	20
HG00452	22	20	2	1	2	19
HG00457	19	18	1	0	0	19
HG00458	23	22	1	1	2	20
HG00463	42	39	3	1	2	39	X
HG00464	24	24	0	0	0	24
HG00472	25	24	1	0	1	24
HG00473	24	23	1	1	0	23
HG00475	29	28	1	0	1	28
HG00476	18	16	2	0	1	17
HG00478	33	32	1	0	1	32
HG00479	25	24	1	1	0	24
HG00500	28	26	2	0	0	28
HG00501	46	38	8	1	0	45
HG00512	33	30	3	1	0	32	X
HG00513	29	27	2	1	1	27	X
HG00524	37	36	1	0	0	37	X
HG00525	38	31	7	0	0	38
HG00530	33	27	6	1	3	29	X
HG00531	26	23	3	1	0	25	X
HG00533	32	19	13	1	3	28
HG00534	28	23	5	1	1	26
HG00536	29	26	3	1	0	28
HG00537	25	17	8	0	3	22	X
HG00542	23	20	3	1	2	20	X
HG00543	24	20	4	1	2	21
HG00551	0	0	0	0	0	0
HG00553	29	25	4	0	1	28
HG00554	67	57	10	0	2	65
HG00556	32	29	3	2	1	29
HG00557	28	25	3	0	1	27
HG00580	37	34	3	0	1	36
HG00581	45	34	11	3	0	42
HG00583	43	33	10	2	3	38
HG00584	28	25	3	1	0	27
HG00589	37	33	4	0	2	35
HG00590	47	40	7	0	1	46
HG00607	31	29	2	1	0	30
HG00608	23	19	4	0	2	21
HG00610	6	6	0	0	0	6
HG00611	2	2	0	0	0	2
HG00613	39	36	3	1	0	38
HG00614	38	34	4	1	1	36
HG00619	38	35	3	1	0	37
HG00620	21	18	3	1	0	20
HG00625	2	2	0	0	0	2
HG00626	5	5	0	0	0	5
HG00628	0	0	0	0	0	0
HG00629	2	2	0	0	0	2
HG00634	5	5	0	0	1	4
HG00635	0	0	0	0	0	0
HG00637	36	26	10	2	1	33
HG00638	34	28	6	1	1	32
HG00640	31	14	17	0	2	29
HG00641	6	1	5	0	0	6
HG00650	41	35	6	1	0	40
HG00651	35	33	2	0	0	35
HG00653	35	32	3	1	0	34
HG00654	21	18	3	0	2	19
HG00656	34	29	5	0	1	33
HG00657	32	31	1	0	1	31
HG00662	47	40	7	0	2	45
HG00663	21	20	1	0	1	20
HG00671	34	30	4	1	0	33
HG00672	25	21	4	1	2	22
HG00683	26	26	0	0	0	26
HG00684	32	27	5	1	1	30
HG00689	46	34	12	1	1	44
HG00690	36	28	8	0	2	34
HG00692	36	32	4	1	0	35
HG00693	42	39	3	0	2	40
HG00698	43	39	4	1	0	42
HG00699	42	40	2	0	0	42
HG00701	37	34	3	2	1	34
HG00702	40	33	7	0	2	38
HG00704	28	27	1	0	1	27
HG00705	28	26	2	0	2	26
HG00707	25	20	5	0	2	23
HG00708	28	25	3	1	2	25
HG00731	1	1	0	0	0	1
HG00732	17	16	1	0	1	16
HG00734	16	15	1	0	1	15
HG00736	38	28	10	2	2	34
HG00737	16	15	1	0	1	15
HG00739	32	27	5	1	1	30
HG00740	84	60	24	1	4	79
HG00759	1	1	0	0	0	1
HG00844	23	20	3	0	1	22
HG00851	22	20	2	0	1	21
HG00864	34	31	3	0	1	33	X
HG00866	16	15	1	0	1	15
HG00879	20	20	0	0	2	18	X
HG00881	27	25	2	0	1	26
HG00956	27	23	4	1	2	24
HG00978	21	18	3	0	1	20
HG00982	13	10	3	1	2	10
HG00983	15	14	1	0	1	14
HG01028	23	23	0	0	0	23
HG01029	19	18	1	0	0	19
HG01031	16	14	2	0	2	14
HG01046	16	14	2	0	2	14
HG01047	45	26	19	2	4	39
HG01048	35	29	6	0	2	33
HG01049	33	31	2	1	1	31
HG01051	25	23	2	1	0	24	X
HG01052	36	34	2	1	0	35	X
HG01054	35	23	12	1	2	32
HG01055	39	33	6	2	1	36
HG01060	30	28	2	0	1	29	X
HG01061	27	26	1	0	1	26	X
HG01066	3	2	1	0	0	3
HG01067	8	8	0	0	0	8
HG01069	35	29	6	1	2	32	X
HG01070	0	0	0	0	0	0
HG01072	34	29	5	1	2	31	X
HG01073	27	26	1	1	0	26
HG01075	27	22	5	0	1	26	X
HG01079	43	24	19	2	6	35
HG01080	24	24	0	0	1	23
HG01082	35	26	9	1	1	33	X
HG01083	30	29	1	0	1	29
HG01085	34	31	3	0	1	33		X
HG01086	35	29	6	0	2	33
HG01094	0	0	0	0	0	0
HG01095	24	21	3	1	0	23
HG01097	29	18	11	2	1	26	X
HG01098	14	13	1	0	0	14
HG01101	17	15	2	0	1	16
HG01102	37	28	9	1	2	34	X
HG01104	35	27	8	2	1	32
HG01105	41	31	10	1	1	39
HG01107	36	28	8	2	2	32	X
HG01108	12	10	2	0	1	11
HG01110	1	1	0	0	0	1
HG01111	0	0	0	0	0	0
HG01112	41	30	11	2	2	37
HG01113	36	26	10	3	2	31
HG01167	5	2	3	0	0	5	X
HG01168	0	0	0	0	0	0
HG01170	9	9	0	0	0	9
HG01171	1	1	0	0	0	1
HG01173	14	12	2	1	1	12
HG01174	1	1	0	0	0	1
HG01176	64	56	8	0	1	63	X
HG01177	30	28	2	0	1	29
HG01182	31	21	10	1	1	29	X
HG01183	5	3	2	0	0	5
HG01187	31	25	6	3	1	27	X
HG01188	57	45	12	1	1	55	X
HG01190	35	27	8	1	2	32	X
HG01191	34	28	6	0	4	30	X
HG01197	37	23	14	2	0	35	X
HG01198	37	28	9	0	3	34	X
HG01204	16	15	1	0	1	15
HG01205	34	27	7	1	3	30
HG01241	43	36	7	0	1	42	X
HG01242	55	46	9	0	1	54	X
HG01247	33	30	3	0	1	32
HG01248	30	30	0	0	1	29
HG01250	36	31	5	3	1	32
HG01251	35	32	3	2	1	32
HG01253	28	20	8	1	3	24
HG01254	31	26	5	2	3	26
HG01256	21	19	2	0	0	21
HG01257	10	8	2	0	1	9
HG01259	10	10	0	0	1	9
HG01260	2	2	0	0	0	2
HG01334	32	26	6	0	0	32
HG01341	53	14	39	2	6	45
HG01342	34	17	17	1	2	31
HG01350	24	22	2	0	1	23		X
HG01351	28	26	2	0	1	27
HG01353	28	23	5	1	2	25
HG01354	28	27	1	0	1	27
HG01359	46	14	32	2	4	40
HG01360	30	19	11	2	5	23
HG01365	29	28	1	0	1	28
HG01366	28	23	5	2	2	24
HG01374	30	27	3	0	1	29
HG01375	26	23	3	1	1	24
HG01377	4	4	0	0	0	4
HG01378	14	13	1	0	0	14
HG01383	1	1	0	0	0	1
HG01384	23	19	4	1	1	21
HG01389	67	62	5	0	3	64
HG01390	23	21	2	0	2	21
HG01437	45	14	31	1	5	39
HG01438	42	6	36	2	1	39
HG01440	46	12	34	2	2	42
HG01441	46	22	24	1	1	44
HG01455	29	19	10	2	4	23
HG01456	27	26	1	1	0	26
HG01461	53	21	32	1	3	49
HG01462	55	18	37	1	3	51
HG01464	65	13	52	3	3	59
HG01465	34	13	21	1	3	30
HG01488	33	13	20	1	3	29
HG01489	20	8	12	1	1	18
HG01491	39	9	30	1	4	34
HG01492	37	11	26	1	2	34
HG01494	28	20	8	2	3	23
HG01495	41	29	12	4	1	36
HG01497	32	23	9	4	3	25
HG01498	30	23	7	0	5	25
HG01506	12	10	2	0	1	11		X
HG01507	10	7	3	1	0	9		X
HG01509	16	13	3	1	1	14		X
HG01510	17	14	3	1	1	15		X
HG01512	38	25	13	1	4	33
HG01513	17	14	3	2	0	15
HG01515	17	10	7	3	1	13
HG01516	11	8	3	1	0	10
HG01518	29	23	6	1	0	28
HG01519	18	14	4	1	0	17
HG01521	18	12	6	1	0	17
HG01522	14	9	5	1	0	13
HG01524	27	22	5	0	1	26
HG01525	14	10	4	2	0	12
HG01527	33	31	2	2	0	31		X
HG01528	14	11	3	1	0	13
HG01530	24	23	1	1	0	23
HG01531	35	26	9	1	1	33
HG01536	35	30	5	1	1	33		X
HG01537	34	27	7	2	0	32
HG01550	32	23	9	2	4	26
HG01551	37	28	9	2	2	33
HG01577	36	35	1	1	0	35
HG01578	36	29	7	1	0	35
HG01595	32	26	6	1	3	28
HG01596	43	33	10	2	0	41
HG01597	34	29	5	1	2	31
HG01598	31	26	5	2	3	26
HG01599	5	5	0	0	0	5
HG01600	2	2	0	0	0	2
HG01631	13	12	1	1	0	12
HG01632	35	29	6	2	0	33
HG01673	31	24	7	1	1	29		X
HG01675	33	24	9	2	0	31
HG01676	17	9	8	1	1	15
HG01678	16	14	2	1	0	15
HG01679	15	14	1	0	0	15
HG01680	17	12	5	1	0	16
HG01682	18	14	4	1	0	17		X
HG01684	31	30	1	1	0	30		X
HG01685	30	27	3	1	1	28
HG01686	19	17	2	1	0	18
HG01694	39	31	8	1	0	38		X
HG01695	9	8	1	1	0	8
HG01697	20	19	1	0	0	20
HG01699	2	2	0	0	0	2
HG01700	18	15	3	0	0	18		X
HG01702	36	32	4	1	0	35
HG01704	2	2	0	0	0	2
HG01705	6	6	0	0	0	6
HG01707	1	1	0	0	0	1
HG01708	0	0	0	0	0	0
HG01709	1	1	0	0	0	1
HG01710	0	0	0	0	0	0
HG01746	12	11	1	0	0	12
HG01747	1	1	0	0	0	1
HG01756	20	8	12	2	1	17		X
HG01757	41	25	16	5	3	33
HG01761	40	11	29	4	3	33		X
HG01762	40	13	27	3	2	35		X
HG01791	27	26	1	2	0	25
HG01794	36	27	9	2	2	32
HG01795	35	31	4	1	0	34
HG01796	28	24	4	1	1	26		X
HG01797	31	28	3	1	1	29
HG01798	26	22	4	1	1	24
HG01799	26	24	2	1	1	24
HG01800	35	30	5	1	3	31
HG01801	28	26	2	0	2	26
HG01802	33	26	7	1	2	30
HG01804	41	35	6	1	2	38
HG01805	37	33	4	1	2	34
HG01806	35	30	5	1	2	32
HG01807	39	36	3	1	1	37
HG01808	45	37	8	3	3	39
HG01809	33	29	4	1	2	30
HG01810	39	36	3	1	0	38
HG01811	26	20	6	2	2	22
HG01812	42	37	5	1	0	41
HG01813	28	24	4	0	2	26		X
HG01815	32	28	4	2	2	28
HG01816	39	32	7	1	3	35
HG01817	39	34	5	1	0	38
HG01840	18	17	1	0	0	18
HG01841	15	15	0	0	0	15
HG01842	8	8	0	0	0	8
HG01843	11	11	0	0	0	11
HG01844	6	6	0	0	0	6
HG01845	4	3	1	0	0	4
HG01846	16	16	0	0	0	16
HG01847	6	6	0	0	1	5
HG01848	12	12	0	0	2	10
HG01849	17	14	3	0	1	16
HG01850	14	12	2	0	2	12
HG01851	14	13	1	0	0	14
HG01852	28	24	4	1	1	26
HG01853	21	20	1	0	2	19
HG01855	8	8	0	0	0	8
HG01857	13	11	2	0	2	11
HG01858	11	10	1	0	1	10
HG01859	2	2	0	0	0	2
HG01860	14	10	4	1	2	11
HG01861	9	9	0	0	0	9
HG01862	3	3	0	0	1	2
HG01863	4	4	0	0	1	3
HG01864	3	2	1	1	0	2
HG01865	2	2	0	0	0	2
HG01866	1	1	0	0	0	1
HG01867	0	0	0	0	0	0
HG01868	6	6	0	0	1	5
HG01869	1	1	0	0	0	1
HG01870	14	7	7	0	2	12
HG01871	25	17	8	1	0	24
HG01872	16	7	9	0	2	14	X
HG01873	16	10	6	0	2	14
HG01874	16	7	9	1	1	14	X
HG01878	14	11	3	1	2	11	X
HG01879	37	31	6	1	2	34
HG01880	54	44	10	1	2	51
HG01882	2	1	1	0	1	1
HG01883	5	5	0	0	0	5
HG01885	6	5	1	0	1	5
HG01886	30	18	12	1	0	29	X
HG01892	12	11	1	0	0	12
HG01893	11	10	1	0	1	10
HG01896	54	40	14	2	0	52
HG01914	39	31	8	2	3	34
HG01915	48	43	5	0	1	47
HG01917	8	8	0	0	0	8
HG01918	4	4	0	0	0	4
HG01920	3	3	0	0	0	3
HG01921	3	3	0	0	0	3
HG01923	4	4	0	0	1	3
HG01924	2	2	0	0	0	2
HG01926	5	5	0	0	0	5
HG01927	3	3	0	0	0	3
HG01932	5	5	0	0	0	5
HG01933	4	4	0	0	0	4
HG01935	6	4	2	1	1	4
HG01936	3	3	0	0	0	3
HG01938	12	11	1	0	0	12
HG01939	4	4	0	0	0	4
HG01941	3	3	0	0	0	3
HG01942	0	0	0	0	0	0
HG01944	3	3	0	0	0	3
HG01945	2	2	0	0	0	2
HG01947	2	2	0	0	0	2
HG01948	0	0	0	0	0	0
HG01950	2	2	0	0	0	2
HG01951	8	7	1	0	1	7
HG01953	9	9	0	0	1	8
HG01954	9	7	2	0	1	8	X
HG01956	31	30	1	0	1	30
HG01958	51	45	6	1	0	50
HG01967	13	11	2	1	1	11
HG01968	12	9	3	0	1	11
HG01970	14	12	2	1	2	11	X
HG01971	20	15	5	2	1	17
HG01973	16	10	6	2	1	13
HG01974	19	14	5	0	1	18	X
HG01976	9	7	2	1	0	8	X
HG01977	19	14	5	2	1	16	X
HG01982	42	35	7	0	2	40
HG01983	33	26	7	0	1	32
HG01985	38	25	13	1	1	36
HG01986	65	61	4	1	1	63
HG01988	2	2	0	0	1	1
HG01989	1	1	0	0	0	1
HG01990	71	33	38	0	3	68
HG02012	41	30	11	1	0	40
HG02013	39	31	8	2	0	37
HG02014	47	19	28	1	4	42	X
HG02023	2	2	0	0	0	2
HG02025	22	19	3	2	1	19
HG02026	25	24	1	1	0	24
HG02028	3	3	0	0	0	3
HG02029	1	1	0	0	0	1
HG02031	35	27	8	0	1	34
HG02032	21	15	6	1	0	20
HG02040	0	0	0	0	0	0
HG02046	0	0	0	0	0	0
HG02047	1	1	0	0	0	1
HG02048	22	18	4	1	0	21	X
HG02049	16	13	3	1	1	14	X
HG02050	31	27	4	0	1	30
HG02051	55	38	17	2	2	51
HG02052	21	19	2	0	2	19
HG02053	88	74	14	1	3	84
HG02057	16	14	2	0	0	16	X
HG02058	13	7	6	0	2	11	X
HG02060	42	37	5	0	0	42
HG02061	24	18	6	1	0	23
HG02064	35	27	8	2	3	30
HG02067	42	34	8	0	3	39
HG02069	14	12	2	1	1	12	X
HG02070	18	14	4	1	0	17	X
HG02072	9	8	1	0	2	7	X
HG02073	18	14	4	1	2	15	X
HG02095	0	0	0	0	0	0
HG02107	0	0	0	0	0	0
HG02108	0	0	0	0	0	0
HG02111	2	2	0	0	0	2
HG02116	12	12	0	0	0	12
HG02130	28	24	4	0	1	27
HG02131	32	25	7	1	3	28
HG02133	35	27	8	1	3	31
HG02134	29	18	11	1	2	26
HG02136	36	30	6	1	3	32
HG02137	45	39	6	1	1	43
HG02142	36	33	3	0	1	35	X
HG02143	5	5	0	0	0	5
HG02144	2	2	0	0	0	2
HG02146	32	22	10	1	2	29
HG02147	35	29	6	2	0	33
HG02151	41	34	7	1	1	39
HG02215	15	11	4	1	0	14
HG02223	2	1	1	1	0	1
HG02224	0	0	0	0	0	0
HG02230	0	0	0	0	0	0
HG02231	0	0	0	0	0	0
HG02232	33	22	11	1	0	32
HG02233	14	10	4	0	0	14
HG02238	10	9	1	1	0	9
HG02239	12	9	3	2	0	10
HG02250	28	27	1	0	0	28
HG02259	25	19	6	0	1	24
HG02260	34	28	6	1	2	31		X
HG02271	31	23	8	0	3	28
HG02283	6	6	0	0	0	6
HG02284	1	1	0	0	0	1
HG02291	27	24	3	1	1	25
HG02292	47	36	11	1	2	44		X
HG02298	33	27	6	1	1	31
HG02299	30	23	7	1	2	27
HG02307	1	1	0	0	1	0
HG02308	6	6	0	0	0	6
HG02309	2	2	0	0	0	2
HG02314	1	1	0	0	0	1
HG02315	1	1	0	0	0	1
HG02322	12	12	0	0	0	12
HG02323	4	4	0	0	0	4
HG02325	0	0	0	0	0	0
HG02330	7	7	0	0	0	7
HG02332	4	3	1	0	1	3
HG02334	1	1	0	0	0	1
HG02337	2	2	0	0	0	2
HG02339	4	4	0	0	0	4
HG02343	6	6	0	0	0	6
HG02351	31	23	8	1	3	27
HG02353	27	24	3	1	1	25
HG02355	39	34	5	1	0	38
HG02356	33	20	13	1	1	31
HG02360	42	15	27	2	1	39
HG02363	34	29	5	1	1	32
HG02364	29	26	3	1	2	26
HG02367	38	36	2	1	0	37
HG02371	39	32	7	3	1	35		X
HG02372	25	22	3	0	2	23
HG02373	28	19	9	1	1	26
HG02374	25	20	5	1	1	23		X
HG02375	33	25	8	0	2	31
HG02377	45	37	8	1	2	42
HG02379	29	26	3	0	1	28		X
HG02380	34	32	2	0	1	33		X
HG02381	30	27	3	1	1	28
HG02382	25	21	4	0	1	24
HG02383	36	31	5	0	1	35
HG02384	36	33	3	1	0	35
HG02385	24	21	3	0	2	22
HG02386	28	24	4	0	2	26
HG02387	27	25	2	0	2	25
HG02388	30	27	3	0	2	28
HG02389	38	37	1	0	0	38
HG02390	40	36	4	1	0	39
HG02391	34	32	2	0	0	34
HG02392	30	27	3	0	0	30
HG02394	32	27	5	0	3	29
HG02395	32	26	6	0	1	31		X
HG02396	40	33	7	1	0	39
HG02397	32	29	3	0	1	31
HG02398	26	20	6	0	2	24
HG02399	20	14	6	1	2	17
HG02401	36	34	2	1	0	35
HG02402	30	26	4	0	1	29
HG02406	30	26	4	1	2	27
HG02407	28	24	4	1	1	26
HG02409	25	22	3	0	2	23
HG02419	0	0	0	0	0	0
HG02420	1	1	0	0	0	1
HG02427	0	0	0	0	0	0
HG02429	19	19	0	0	0	19
HG02433	3	3	0	0	0	3
HG02436	0	0	0	0	0	0
HG02442	1	1	0	0	0	1
HG02445	0	0	0	0	0	0
HG02449	26	20	6	2	1	23
HG02450	36	24	12	3	0	33
HG02470	49	31	18	3	5	41
HG02471	44	33	11	3	3	38
HG02478	43	16	27	1	3	39	X
HG02489	48	40	8	2	2	44
HG02512	11	9	2	0	2	9
HG02513	8	8	0	0	0	8
HG02521	0	0	0	0	0	0
HG02522	0	0	0	0	0	0
NA06984	34	12	22	3	0	31		X
NA06986	4	4	0	0	0	4
NA06989	67	14	53	3	4	60
NA06994	31	23	8	2	1	28
NA07037	30	28	2	0	1	29
NA07048	7	5	2	1	0	6
NA07051	19	11	8	1	1	17
NA07346	0	0	0	0	0	0
NA07347	16	5	11	2	2	12
NA10847	16	13	3	1	0	15
NA11840	26	14	12	3	2	21
NA11843	34	7	27	1	1	32
NA11892	34	29	5	4	0	30
NA11893	13	12	1	0	0	13
NA11894	28	26	2	0	1	27
NA11918	5	5	0	0	0	5
NA11919	18	5	13	1	1	16		X
NA11920	11	8	3	1	0	10
NA11930	18	4	14	1	0	17
NA11931	16	13	3	1	1	14
NA11932	13	13	0	0	0	13
NA11933	37	34	3	1	0	36
NA12045	17	9	8	1	0	16
NA12058	22	15	7	4	2	16
NA12249	15	12	3	1	0	14
NA12272	20	9	11	2	4	14
NA12273	40	27	13	4	1	35
NA12275	14	10	4	2	2	10
NA12282	39	35	4	1	0	38
NA12283	15	13	2	1	0	14		X
NA12286	13	8	5	2	1	10		X
NA12287	34	27	7	3	1	30
NA12340	24	4	20	1	1	22
NA12341	14	6	8	1	0	13
NA12342	49	14	35	2	2	45
NA12347	31	25	6	0	0	31
NA12348	26	24	2	1	1	24		X
NA12383	14	13	1	1	0	13
NA12399	15	14	1	1	0	14
NA12400	14	13	1	0	0	14
NA12413	38	31	7	1	2	35
NA12546	11	10	1	1	0	10		X
NA12716	16	12	4	3	0	13
NA12717	13	7	6	2	1	10
NA12718	30	23	7	3	0	27
NA12748	14	6	8	2	0	12
NA12749	13	11	2	1	0	12		X
NA12750	33	12	21	1	1	31
NA12751	35	24	11	4	0	31
NA12760	18	12	6	2	1	15
NA12761	31	25	6	2	2	27		X
NA12763	28	25	3	1	0	27
NA12775	28	24	4	1	0	27		X
NA12776	29	27	2	0	0	29		X
NA12777	12	10	2	1	0	11
NA12778	11	8	3	1	0	10
NA12827	17	11	6	0	0	17
NA12828	10	8	2	2	0	8
NA12829	15	13	2	1	0	14
NA12830	20	5	15	2	2	16
NA12842	3	2	1	1	0	2
NA12843	34	15	19	2	1	31
NA12878	24	8	16	3	2	19	X
NA12889	4	4	0	1	0	3
NA12890	2	2	0	0	0	2
NA12891	24	12	12	4	2	18		X
NA12892	13	13	0	0	0	13		X
NA18486	46	45	1	0	1	45
NA18488	35	10	25	2	3	30
NA18489	59	36	23	2	3	54
NA18498	86	67	19	2	5	79
NA18499	21	19	2	1	0	20
NA18501	63	58	5	1	1	61
NA18504	41	18	23	3	6	32
NA18510	95	65	30	2	7	86
NA18511	36	32	4	1	0	35
NA18516	33	31	2	1	1	31
NA18517	45	41	4	1	1	43		X
NA18519	55	21	34	1	3	51
NA18520	29	27	2	1	1	27
NA18522	7	6	1	0	1	6
NA18523	48	37	11	2	0	46
NA18526	40	38	2	1	0	39
NA18530	26	25	1	0	1	25
NA18532	44	28	16	1	1	42
NA18533	33	25	8	1	1	31
NA18534	30	27	3	0	3	27
NA18535	13	12	1	1	1	11
NA18536	19	13	6	1	1	17
NA18537	25	20	5	0	3	22
NA18538	38	28	10	1	1	36
NA18539	17	13	4	0	0	17
NA18541	22	18	4	0	4	18
NA18542	44	36	8	2	2	40
NA18543	35	32	3	1	1	33
NA18544	27	24	3	2	1	24
NA18545	34	25	9	0	2	32
NA18546	22	18	4	1	2	19
NA18547	51	40	11	2	1	48
NA18548	41	37	4	2	1	38
NA18549	16	13	3	1	1	14
NA18550	52	41	11	1	0	51
NA18552	30	26	4	1	1	28
NA18553	49	30	19	1	2	46
NA18555	30	26	4	1	1	28
NA18557	30	26	4	0	0	30
NA18558	30	29	1	0	1	29
NA18559	33	27	6	2	1	30
NA18560	37	21	16	1	5	31
NA18561	29	23	6	0	3	26
NA18562	31	28	3	0	0	31
NA18563	23	21	2	1	0	22
NA18564	28	22	6	0	0	28		X
NA18565	39	32	7	2	0	37
NA18566	46	38	8	2	1	43
NA18567	30	20	10	2	4	24
NA18570	38	34	4	2	0	36
NA18571	31	25	6	1	1	29
NA18572	30	25	5	2	1	27
NA18573	42	17	25	1	2	39
NA18574	53	29	24	1	7	45
NA18576	40	35	5	1	0	39	X
NA18577	48	39	9	3	1	44
NA18579	24	17	7	1	0	23
NA18582	38	36	2	0	0	38
NA18592	34	27	7	1	1	32
NA18593	29	28	1	1	0	28
NA18595	32	32	0	0	0	32
NA18596	32	28	4	1	0	31
NA18597	32	26	6	1	0	31
NA18599	33	30	3	2	0	31
NA18602	42	39	3	2	0	40
NA18603	30	25	5	0	2	28
NA18605	39	35	4	1	1	37
NA18606	34	32	2	0	2	32
NA18608	38	27	11	0	0	38
NA18609	39	35	4	0	1	38
NA18610	32	29	3	1	0	31
NA18611	31	23	8	0	1	30
NA18612	26	24	2	0	0	26		X
NA18613	25	22	3	0	0	25
NA18616	38	8	30	2	2	34
NA18620	32	25	7	1	2	29
NA18621	28	26	2	1	1	26
NA18622	39	36	3	0	1	38
NA18623	38	29	9	1	2	35
NA18624	31	25	6	1	2	28
NA18631	52	18	34	1	2	49
NA18632	29	13	16	1	1	27
NA18633	34	29	5	1	0	33
NA18634	43	26	17	2	2	39
NA18635	43	33	10	1	0	42
NA18636	43	31	12	1	1	41		X
NA18637	37	32	5	0	0	37
NA18638	48	33	15	3	3	42
NA18853	31	24	7	1	1	29
NA18856	62	41	21	1	3	58
NA18858	35	31	4	2	2	31
NA18861	74	69	5	1	1	72
NA18867	19	18	1	0	1	18
NA18868	68	47	21	2	6	60
NA18870	46	43	3	2	0	44
NA18871	53	27	26	2	10	41
NA18873	6	6	0	0	0	6
NA18874	68	13	55	3	2	63
NA18907	35	30	5	2	2	31
NA18908	33	32	1	1	0	32
NA18909	32	28	4	1	1	30		X
NA18910	65	45	20	1	2	62
NA18912	10	10	0	0	1	9
NA18916	42	37	5	1	3	38
NA18917	77	64	13	1	4	72
NA18923	66	57	9	0	1	65
NA18924	75	58	17	2	2	71
NA18933	76	64	12	1	3	72
NA18934	36	27	9	1	0	35
NA18940	34	30	4	1	2	31
NA18942	40	28	12	1	3	36
NA18943	36	32	4	1	0	35
NA18944	29	25	4	1	0	28
NA18945	28	22	6	1	0	27
NA18947	32	29	3	1	3	28
NA18948	29	19	10	1	3	25
NA18949	37	26	11	3	4	30
NA18950	45	25	20	1	1	43
NA18951	36	32	4	1	2	33
NA18952	33	33	0	0	0	33
NA18953	15	13	2	1	1	13
NA18959	16	14	2	1	0	15
NA18960	26	24	2	2	0	24
NA18961	21	17	4	1	2	18
NA18964	18	16	2	1	1	16
NA18966	40	27	13	1	3	36
NA18967	43	27	16	3	3	37
NA18968	44	32	12	4	3	37
NA18969	40	30	10	5	1	34
NA18970	40	34	6	2	3	35
NA18971	39	22	17	3	4	32
NA18972	38	32	6	2	1	35
NA18973	30	21	9	4	0	26
NA18974	35	13	22	2	0	33		X
NA18975	30	20	10	1	9	20
NA18976	31	25	6	3	0	28
NA18981	40	31	9	1	0	39
NA18982	22	18	4	0	1	21
NA18983	24	23	1	0	0	24
NA18984	35	24	11	1	3	31
NA18985	1	1	0	0	0	1
NA18986	34	28	6	3	2	29
NA18987	36	24	12	3	0	33
NA18988	33	13	20	4	0	29
NA18989	5	4	1	1	0	4
NA18990	42	30	12	1	1	40
NA18991	31	24	7	4	0	27
NA18999	2	2	0	0	1	1
NA19000	24	22	2	1	0	23		X
NA19003	20	20	0	0	0	20
NA19004	4	4	0	0	0	4
NA19007	38	37	1	0	0	38
NA19012	9	7	2	1	1	7
NA19054	52	24	28	4	6	42
NA19055	30	17	13	3	1	26
NA19056	45	34	11	2	3	40
NA19057	59	8	51	5	2	52
NA19058	15	15	0	0	0	15
NA19059	47	27	20	1	8	38
NA19060	9	9	0	0	0	9
NA19062	64	10	54	3	1	60
NA19063	31	27	4	1	1	29
NA19064	45	21	24	1	5	39
NA19065	12	12	0	0	0	12
NA19066	38	26	12	0	2	36
NA19067	48	30	18	2	3	43
NA19068	42	32	10	1	1	40
NA19070	20	19	1	0	1	19
NA19072	44	32	12	2	2	40
NA19074	43	34	9	6	0	37
NA19075	40	30	10	3	1	36
NA19076	31	23	8	1	0	30
NA19077	33	26	7	2	3	28
NA19078	31	24	7	1	2	28
NA19079	28	22	6	2	2	24
NA19080	42	38	4	1	0	41
NA19081	44	36	8	2	3	39
NA19082	30	16	14	4	2	24
NA19083	44	21	23	1	4	39
NA19084	36	27	9	2	3	31
NA19085	45	34	11	3	3	39
NA19087	37	35	2	1	0	36
NA19088	26	21	5	0	1	25
NA19092	7	7	0	0	0	7
NA19093	27	26	1	1	0	26
NA19098	42	31	11	1	4	37
NA19102	28	27	1	1	0	27
NA19107	34	32	2	0	2	32
NA19108	57	54	3	1	0	56
NA19114	24	21	3	1	0	23
NA19116	59	46	13	2	1	56
NA19119	43	16	27	2	4	37
NA19129	44	41	3	2	0	42
NA19130	9	9	0	0	0	9
NA19131	72	52	20	1	3	68
NA19137	49	43	6	1	1	47
NA19138	33	22	11	3	1	29
NA19141	28	22	6	1	1	26
NA19143	45	24	21	3	4	38
NA19144	38	16	22	1	1	36
NA19147	24	23	1	0	0	24
NA19152	50	33	17	3	1	46
NA19153	47	21	26	3	3	41
NA19159	39	34	5	1	2	36
NA19160	37	29	8	1	1	35
NA19171	43	32	11	1	2	40
NA19172	35	32	3	0	1	34
NA19189	45	37	8	0	1	44
NA19190	59	56	3	1	1	57
NA19197	58	45	13	2	0	56
NA19198	77	29	48	1	2	74
NA19200	38	31	7	1	2	35
NA19201	66	51	15	1	1	64
NA19204	31	19	12	2	0	29
NA19206	71	60	11	1	2	68
NA19207	69	58	11	2	1	66
NA19209	68	58	10	4	2	62
NA19210	70	58	12	1	3	66
NA19213	52	38	14	4	4	44
NA19223	65	45	20	2	2	61
NA19225	44	37	7	2	1	41
NA19235	21	20	1	0	0	21
NA19236	37	20	17	2	2	33
NA19238	31	28	3	1	1	29
NA19247	7	7	0	0	0	7
NA19248	65	19	46	2	0	63
NA19256	71	67	4	1	2	68
NA19257	35	31	4	0	2	33
NA19311	76	70	6	0	2	74
NA19313	51	44	7	2	2	47
NA19315	41	36	5	3	0	38
NA19316	34	31	3	1	1	32
NA19317	71	54	17	2	1	68
NA19318	0	0	0	0	0	0
NA19319	38	29	9	1	2	35
NA19321	36	29	7	1	3	32
NA19324	37	30	7	1	3	33
NA19327	85	68	17	1	3	81
NA19328	84	70	14	1	5	78
NA19331	44	28	16	1	5	38
NA19332	50	47	3	0	1	49
NA19334	34	31	3	1	2	31
NA19338	43	29	14	1	5	37
NA19346	27	22	5	1	2	24
NA19347	41	30	11	1	4	36
NA19350	96	46	50	6	8	82
NA19380	35	27	8	1	2	32
NA19385	80	68	12	2	4	74
NA19457	52	19	33	3	2	47
NA19471	10	9	1	0	1	9
NA19472	52	24	28	1	9	42
NA19473	47	29	18	1	3	43
NA19474	74	68	6	2	2	70
NA19625	66	37	29	4	6	56
NA19648	11	8	3	1	0	10
NA19649	36	12	24	2	1	33
NA19651	44	15	29	1	2	41
NA19652	31	7	24	1	0	30
NA19654	42	16	26	1	3	38
NA19655	14	5	9	1	0	13
NA19657	41	11	30	1	3	37
NA19658	44	10	34	2	4	38
NA19660	41	19	22	2	2	37
NA19661	42	12	30	3	0	39
NA19663	44	11	33	1	2	41
NA19664	43	16	27	2	3	38
NA19669	35	8	27	1	2	32
NA19670	39	17	22	1	1	37
NA19675	39	13	26	1	2	36		X
NA19676	42	17	25	2	3	37
NA19678	54	9	45	1	3	50
NA19679	37	13	24	1	1	35
NA19681	40	7	33	3	2	35
NA19682	20	2	18	3	1	16
NA19684	41	8	33	1	4	36
NA19685	41	11	30	1	2	38
NA19700	32	14	18	1	0	31
NA19701	47	9	38	2	0	45
NA19703	87	8	79	1	5	81
NA19704	47	11	36	1	2	44
NA19707	37	15	22	1	0	36
NA19711	40	12	28	1	2	37
NA19712	84	43	41	1	3	80
NA19713	103	14	89	1	5	97
NA19716	61	8	53	2	2	57
NA19717	48	8	40	1	2	45
NA19719	47	19	28	1	4	42
NA19720	39	12	27	2	2	35
NA19722	38	13	25	1	2	35
NA19723	32	13	19	1	2	29
NA19725	21	10	11	2	1	18
NA19726	46	18	28	1	4	41
NA19728	40	31	9	2	0	38
NA19729	31	23	8	2	2	27
NA19731	32	24	8	3	2	27
NA19732	39	27	12	2	2	35
NA19746	46	20	26	2	2	42
NA19747	44	19	25	8	0	36
NA19749	23	20	3	0	2	21
NA19750	13	8	5	3	0	10
NA19755	37	32	5	2	0	35
NA19756	33	25	8	1	2	30
NA19758	34	27	7	2	2	30
NA19759	40	30	10	3	0	37
NA19761	33	24	9	1	2	30
NA19762	42	35	7	1	2	39
NA19770	31	27	4	0	2	29
NA19771	29	17	12	1	2	26
NA19773	38	13	25	0	3	35
NA19774	34	12	22	2	1	31
NA19776	34	21	13	2	1	31
NA19777	31	24	7	1	1	29
NA19779	16	8	8	2	0	14		X
NA19780	31	28	3	0	1	30
NA19782	36	21	15	2	2	32
NA19783	38	20	18	1	3	34
NA19785	40	29	11	1	3	36
NA19786	41	28	13	1	3	37
NA19788	41	31	10	1	3	37
NA19789	36	24	12	1	3	32
NA19818	43	15	28	3	0	40		X
NA19819	38	15	23	1	1	36
NA19834	77	25	52	1	2	74
NA19835	70	14	56	2	4	64
NA19900	40	24	16	1	2	37
NA19901	48	12	36	1	2	45
NA19904	93	37	56	2	6	85
NA19908	62	15	47	1	3	58
NA19909	78	29	49	1	4	73
NA19914	85	28	57	2	4	79
NA19916	80	31	49	3	2	75
NA19917	92	23	69	1	2	89
NA19920	61	14	47	1	4	56
NA19921	37	13	24	1	0	36
NA19982	48	8	40	1	1	46
NA19985	83	66	17	1	4	78
NA20126	42	37	5	3	1	38
NA20127	47	34	13	2	1	44
NA20276	60	52	8	3	1	56
NA20278	39	11	28	1	1	37
NA20281	74	64	10	2	3	69
NA20282	73	57	16	1	2	70
NA20287	55	51	4	1	1	53
NA20289	72	54	18	1	2	69
NA20291	35	23	12	2	1	32
NA20294	35	27	8	3	0	32
NA20296	27	18	9	1	2	24
NA20299	35	28	7	2	2	31
NA20313	95	16	79	3	8	84	X
NA20314	31	25	6	2	1	28
NA20317	28	20	8	1	2	25
NA20322	65	57	8	1	2	62
NA20332	56	43	13	1	0	55
NA20334	68	64	4	1	1	66
NA20336	75	66	9	2	3	70
NA20340	65	52	13	4	2	59
NA20341	78	62	16	1	3	74
NA20342	26	23	3	1	0	25
NA20344	37	34	3	1	0	36
NA20346	32	27	5	1	0	31
NA20348	32	26	6	2	0	30
NA20356	31	25	6	2	1	28
NA20542	38	29	9	3	1	34
NA20543	16	13	3	2	0	14
NA20544	31	29	2	1	0	30
NA20581	32	31	1	0	0	32
NA20582	9	9	0	0	0	9
NA20585	10	7	3	1	0	9
NA20586	8	7	1	0	0	8
NA20588	18	9	9	3	1	14
NA20589	33	26	7	1	0	32
NA20752	32	31	1	1	0	31
NA20753	66	63	3	0	1	65
NA20754	12	10	2	0	1	11
NA20755	9	9	0	0	0	9
NA20756	26	25	1	1	0	25
NA20757	31	26	5	1	0	30
NA20758	45	32	13	1	0	44		X
NA20759	40	31	9	2	0	38		X
NA20760	32	19	13	1	1	30
NA20761	13	12	1	1	0	12		X
NA20765	26	25	1	0	0	26
NA20766	15	7	8	1	0	14		X
NA20768	22	10	12	1	0	21
NA20769	24	5	19	2	1	21
NA20770	41	8	33	1	0	40
NA20771	24	5	19	1	1	22
NA20772	17	7	10	2	0	15
NA20773	25	9	16	1	3	21
NA20774	29	13	16	1	0	28
NA20775	38	18	20	1	0	37
NA20778	47	11	36	1	4	42
NA20783	46	10	36	3	2	41
NA20785	46	17	29	2	2	42
NA20786	31	12	19	1	1	29
NA20787	31	13	18	1	1	29
NA20790	15	6	9	1	1	13
NA20792	19	5	14	1	1	17
NA20795	16	9	7	1	0	15
NA20796	15	8	7	1	1	13
NA20797	1	1	0	0	0	1
NA20798	21	8	13	3	2	16
NA20799	20	7	13	7	0	13
NA20800	16	6	10	1	0	15
NA20801	27	10	17	3	5	19		X
NA20802	28	8	20	3	0	25
NA20803	16	10	6	1	1	14
NA20804	44	18	26	5	3	36
NA20805	34	20	14	2	1	31
NA20806	27	12	15	5	1	21
NA20807	31	27	4	3	0	28
NA20808	16	9	7	3	1	12
NA20809	10	7	3	1	0	9
NA20810	17	11	6	1	1	15
NA20811	13	7	6	3	1	9
NA20812	27	22	5	3	0	24
NA20813	32	28	4	1	1	30
NA20814	15	9	6	2	0	13
NA20815	14	8	6	1	0	13
NA20816	19	12	7	1	2	16	X
NA20818	32	22	10	3	0	29
NA20819	34	29	5	3	0	31
NA20826	39	30	9	3	2	34
NA20828	45	35	10	5	1	39
NA20845	5	5	0	0	0	5
NA20846	6	6	0	0	0	6
NA20847	3	3	0	0	0	3
NA20849	13	13	0	0	0	13
NA20850	1	1	0	0	0	1
NA20851	4	4	0	0	0	4
NA20852	3	3	0	0	0	3
NA20853	0	0	0	0	0	0
NA20854	2	2	0	0	0	2
NA20856	3	3	0	0	0	3
NA20858	7	7	0	0	0	7
NA20859	3	3	0	0	0	3
NA20861	1	1	0	0	0	1
NA20862	2	2	0	0	0	2
NA20863	31	27	4	1	0	30		X
NA20864	39	35	4	1	0	38
NA20866	7	7	0	0	0	7
NA20867	22	20	2	0	2	20
NA20868	27	22	5	1	1	25
NA20869	2	2	0	0	0	2
NA20870	8	7	1	1	0	7
NA20871	2	2	0	0	0	2
NA20872	4	4	0	0	0	4
NA20873	12	12	0	0	0	12
NA20874	3	3	0	0	0	3
NA20875	3	1	2	1	0	2
NA20876	1	1	0	0	0	1
NA20877	1	1	0	0	0	1
NA20878	1	1	0	0	0	1
NA20881	0	0	0	0	0	0
NA20885	2	2	0	0	0	2
NA20886	0	0	0	0	0	0
NA20887	15	14	1	1	0	14
NA20888	0	0	0	0	0	0
NA20889	2	2	0	0	0	2
NA20890	2	2	0	0	0	2
NA20891	5	5	0	0	0	5
NA20892	1	1	0	0	0	1
NA20893	3	3	0	0	0	3
NA20894	0	0	0	0	0	0
NA20895	2	2	0	0	0	2
NA20896	0	0	0	0	0	0
NA20897	12	11	1	0	0	12
NA20898	0	0	0	0	0	0
NA20899	7	7	0	0	0	7
NA20901	0	0	0	0	0	0
NA20902	2	2	0	0	0	2
NA20903	23	22	1	0	1	22
NA20904	8	7	1	1	0	7
NA20905	1	1	0	0	0	1
NA20906	0	0	0	0	0	0
NA20908	2	2	0	0	0	2
NA20910	0	0	0	0	0	0
NA20911	4	4	0	0	0	4
NA21086	2	2	0	0	0	2
NA21087	1	1	0	0	0	1
NA21088	3	3	0	1	0	2
NA21089	34	26	8	1	3	30
NA21090	37	30	7	3	1	33
NA21091	28	22	6	4	0	24
NA21092	35	25	10	1	0	34
NA21093	0	0	0	0	0	0
NA21094	34	29	5	3	0	31
NA21095	9	9	0	0	0	9
NA21097	34	27	7	2	0	32
NA21098	18	11	7	4	1	13
NA21099	34	20	14	2	3	29
NA21100	37	16	21	2	4	31
NA21101	33	22	11	2	1	30
NA21102	30	16	14	4	2	24
NA21103	35	28	7	2	0	33
NA21114	0	0	0	0	0	0
NA21137	0	0	0	0	0	0
NA21141	25	22	3	1	0	24		X
NA21142	27	25	2	1	0	26		X
NA21143	41	33	8	0	0	41		X
NA21144	25	20	5	1	0	24
average total	27.6997	19.9533	7.74638	1.04589	1.09259	25.5612
average Blood	29.37	22.03	7.33	0.85	1.43	27.08
average LCL	28.2	20.78	7.42	1.23	0.72	26.25
One-tailed T-test (Blood/LCL)	0.3095	0.2504	0.4802	0.0117	0.0005	0.355
Two-tailed T-test (Blood/LCL)	0.6191	0.5008	0.9604	0.0234	0.0009	0.71
