# Supplementary material for: Extraction and annotation of human mitochondrial genomes from 1000 Genomes Whole Exome Sequencing data
Source: BMC Genomics. 2014 May 6;15(Suppl 3):S2. doi: 10.1186/1471-2164-15-S3-S2 (PMC4083402; doi:10.1186/1471-2164-15-S3-S2)
Supplement: Additional File 9 — Mismatches identified in assembled mitochondrial genomes. The total number of heteroplasmic (2330) and homoplasmic (2204) mismatches events recorded within the analyzed dataset is here reported. The number of samples harboring a specific mismatch in a heteroplasmic or homoplasmic state is also shown. About 84% samples display a mismatch in the same position (m.263A>G), explained by the fact that this event is defined as one of the seven rare rCRS polymorphisms. Over half of the total events was not harbored by more than 1 sample. The annotation of these events in healthy subjects and patients was made using data annotated in HmtDB [18] and Mitomap [17] databases. [file 1471-2164-15-S3-S2-S9.xlsx]

## Sheet: Sheet1
Additional File 9: Mismatches identified in assembled mitochondrial genomes
Positions	Possible Mismatches	N. of samples		Annotated in Healthy	Annotated in Patients
		Heteroplasmic	Homoplasmic
35	A	1	0	+	+
41	T	1	2	+	+
47	A	1	0	+	+
55	A,C	0	3	+	+
57	C	0	1	+	+
60	A	0	1	+	-
64	T,A	16	44	+	+
70	A	0	1	+	-
72	C	2	10	+	+
73	G,C	64	802	+	+
89	C	0	2	+	+
90	A	0	2	+	-
93	G	6	25	+	+
94	A,T	1	2	+	+
95	C	1	2	+	+
97	A	1	1	+	+
103	A	2	2	+	+
111	G	0	1	-	-
131	C	0	1	+	+
140	T	0	1	-	-
143	A	7	18	+	+
146	C,A	32	94	+	-
150	T	19	129	+	+
151	T	1	0	+	+
152	C	37	139	-	-
153	G	23	40	+	+
159	C	0	1	+	+
178	G	0	1	+	+
179	C	0	1	+	-
182	T	11	33	+	+
183	G	2	3	+	+
185	A,T	14	47	+	+
186	A,T	1	5	+	+
188	G	3	5	+	+
189	G,C	21	46	+	+
191	C	1	0	-	-
193	G	0	3	-	+
194	T	4	6	+	+
195	C,A	18	74	+	+
196	C	1	0	+	+
198	T	4	15	+	+
199	C	6	47	+	+
200	G	10	15	+	+
202	G	1	1	+	+
203	C	0	1	+	+
204	C	23	37	+	+
207	A	12	27	+	+
210	G	1	15	+	+
214	G	1	5	+	+
215	G	5	4	+	+
217	C	1	12	+	+
225	A	1	3	+	+
226	C	0	1	+	+
228	A	4	12	+	+
234	G	1	3	+	+
235	G	20	52	+	+
236	C	3	15	+	-
238	G	1	0	-	-
239	C	2	5	+	+
241	G	1	0	+	+
242	T	0	4	+	+
244	G	2	0	+	-
246	C	1	1	+	+
247	A	112	43	-	-
249	G	1	1	+	+
250	C	3	5	+	+
251	A	1	0	+	+
257	G	1	0	+	+
259	G	0	2	+	-
260	A	0	2	+	+
263	G	104	935	-	-
264	T	0	1	+	-
266	C	0	1	-	-
269	T	0	1	-	+
271	T	1	4	+	+
272	G	0	2	+	+
273	T	1	0	-	-
277	T	1	0	-	-
279	C	1	2	+	+
280	T	1	0	+	+
281	G	0	1	+	+
282	C	2	0	+	+
285	T	0	2	+	+
293	C	0	1	+	-
294	C	1	0	+	-
295	T	3	14	+	+
297	G	1	5	+	+
298	T	0	3	+	+
316	A	3	6	+	+
318	C	0	1	+	+
319	C	1	2	+	+
325	T	2	3	+	+
326	G	0	2	+	-
327	T	0	1	+	+
332	T	0	3	-	-
334	C	0	2	+	+
335	G	0	1	+	+
338	T	1	1	+	+
340	T	0	3	+	+
357	G	5	24	+	+
368	G	1	1	+	-
371	T	0	1	-	-
372	C	0	1	+	-
373	G	0	3	+	+
374	G	2	1	+	+
384	G	0	2	+	+
385	G	1	4	+	+
392	C	0	1	-	+
408	A	1	1	+	+
411	A,T	2	0	+	+
416	A	1	0	-	-
417	A	2	0	+	+
418	T	1	3	+	+
431	T	1	2	+	+
447	G	0	1	+	+
450	C	0	1	+	-
453	A	0	1	+	-
462	T	6	18	+	+
463	T	0	1	+	-
466	C	1	0	+	+
470	G	0	1	-	-
471	C	0	1	+	-
477	C	3	3	+	+
479	G	1	3	+	+
480	C	0	1	+	+
482	C	2	3	+	+
485	C	1	7	+	-
489	C	42	212	+	+
493	G	25	9	+	+
497	T	5	10	+	+
499	A	9	56	+	+
503	C	0	1	-	-
504	C	0	2	+	+
507	C	0	2	+	+
508	G	1	3	+	+
510	T	0	1	-	-
513	A	421	32	+	+
517	T,G	0	3	+	-
518	T	1	2	+	-
529	A	1	0	-	-
533	G	1	2	+	+
534	T	0	1	+	+
545	A	0	1	+	+
547	G	0	1	+	+
548	T	0	4	+	+
549	T	0	1	+	-
560	T	0	1	+	-
568	T	2	0	-	+
569	A	1	0	-	-
574	G	2	0	+	-
575	T	0	1	+	+
579	C	1	0	-	-
582	C	1	0	-	-
592	T	1	0	+	+
593	C	2	5	+	+
605	C	1	0	-	-
606	G	1	1	+	-
608	G	3	0	-	-
622	A	1	0	-	-
629	C	1	2	+	+
633	G	1	0	+	-
634	C	0	1	+	-
642	C	1	0	-	-
647	G	0	1	-	-
648	G	0	1	+	-
650	C	0	2	+	+
653	A	1	0	-	-
663	G	19	52	+	+
664	A	1	0	-	-
677	A	1	0	-	-
680	C	2	1	+	-
681	C	1	5	+	+
683	A	1	0	-	-
684	C	2	0	-	-
709	A	30	116	+	+
710	C	2	1	+	+
711	C	0	1	+	+
719	A	0	2	+	+
721	A	0	1	-	-
723	G,C	5	4	+	+
731	G	0	1	+	+
735	G	0	1	+	+
739	T	1	0	+	+
750	G	77	621	-	-
752	T	0	5	+	+
761	G	0	1	+	-
769	A	26	87	-	-
770	T	1	0	+	+
783	G	0	1	+	+
789	C	1	0	+	+
791	A	2	0	-	-
797	T	1	0	-	-
799	G	0	1	-	-
823	G	1	0	-	-
825	A	10	24	-	-
827	G	13	32	+	+
834	A	1	0	+	-
850	C	0	1	+	-
851	G	0	2	+	-
856	G	0	1	+	+
861	C	1	0	+	-
869	T	0	1	+	+
870	T	0	3	+	+
876	C	1	0	-	-
884	C	1	0	-	-
888	C	2	0	-	-
896	G	1	2	+	-
911	C	1	0	-	-
921	C	6	6	+	-
930	A	1	13	+	+
933	A	1	0	-	-
936	A	1	0	-	-
942	G	1	0	+	+
951	A	1	2	+	+
953	C	1	0	+	-
954	T	0	2	+	+
968	C	1	0	-	-
980	C	1	1	+	+
988	A	1	1	+	+
990	C	1	1	+	-
1005	C	2	6	+	+
1007	A	0	2	+	+
1009	T	0	2	+	+
1016	C	2	0	-	-
1018	A	12	76	-	-
1024	A	1	0	-	-
1040	C	1	1	+	+
1041	G	0	3	+	+
1048	T	4	18	+	+
1053	T	0	1	-	+
1073	A	1	0	-	-
1095	C	0	1	+	-
1107	C	1	10	+	+
1118	T	0	1	-	-
1119	C	1	8	+	+
1148	G	0	1	+	+
1189	C	1	8	+	+
1206	A	1	0	-	-
1210	C	1	0	-	-
1211	A	0	2	+	+
1215	C	1	0	-	-
1222	G	0	1	+	-
1243	C	1	6	+	+
1273	A	1	0	-	-
1285	T	0	1	-	-
1289	A	1	1	+	-
1290	A	1	0	-	-
1291	C	2	0	+	+
1299	G	0	1	+	+
1301	C	1	0	-	-
1303	A	1	0	+	+
1308	C	2	0	+	-
1309	G	1	0	+	+
1310	T	0	1	+	+
1324	C	1	0	-	-
1335	C	1	0	-	-
1336	A	2	0	-	-
1341	T	0	1	+	+
1342	T	0	2	+	+
1348	A	1	0	-	-
1349	C	1	0	-	-
1351	A	2	0	-	-
1355	T	1	0	-	-
1382	C	0	6	+	+
1386	C	1	0	+	-
1389	A	2	0	-	-
1393	A	0	3	+	+
1406	C	0	1	+	+
1411	A	1	0	-	-
1412	A	1	0	-	-
1415	A	2	0	+	+
1419	A	1	0	-	-
1420	C	1	0	+	+
1423	G	1	0	-	-
1431	A	1	0	-	-
1438	G	82	808	-	+
1442	A	0	1	+	+
1443	C	1	0	-	-
1456	C	2	0	-	-
1462	A	1	0	+	+
1474	A	1	0	-	-
1477	C	1	0	-	-
1503	C,A	2	1	+	+
1504	C	1	0	-	-
1520	C	0	2	+	+
1531	T	0	1	+	+
1541	C	2	1	+	+
1549	A	1	0	-	-
1555	G	1	0	+	+
1575	C	1	0	-	-
1580	C	1	0	-	-
1586	A	1	0	-	-
1588	A	1	0	-	-
1598	A	1	4	+	+
1606	A	1	0	-	-
1607	C	1	1	-	-
1608	A	1	0	+	-
1611	A	1	0	-	-
1612	T	1	0	-	-
1619	T	0	1	+	+
1625	G	0	1	+	+
1643	G	0	1	-	-
1649	A	2	0	-	-
1661	G	1	0	-	-
1664	A	2	5	+	+
1676	G	0	2	+	-
1677	T	1	0	+	-
1694	C	1	3	+	+
1700	C	1	2	+	+
1703	T	0	2	+	+
1706	T	3	3	+	+
1709	A	4	2	+	+
1719	A	9	21	+	+
1721	T	3	10	+	+
1734	T	1	6	+	+
1735	G	0	1	-	-
1736	G	19	35	+	+
1737	G	2	0	+	+
1738	C	9	24	+	+
1745	C	1	0	-	-
1748	A	1	0	-	-
1780	C	0	2	+	+
1783	C	1	0	-	-
1788	T	1	0	+	-
1791	T	1	0	-	-
1806	C	1	0	+	-
1808	G	0	1	+	-
1811	G	4	29	+	+
1819	C	0	3	+	+
1821	G	0	1	+	-
1822	C	2	6	+	+
1824	C	1	8	+	+
1842	G	2	2	+	+
1851	A	1	0	-	-
1868	T	1	0	-	-
1872	C	1	0	+	-
1888	A	11	23	+	+
1913	A	1	0	-	-
1943	G	0	2	+	+
1945	G	1	0	-	-
1949	A	1	0	-	-
1955	A	1	0	-	-
1958	A	1	0	+	-
1969	A	1	0	-	-
1973	C	1	0	-	-
1982	A	1	0	-	-
1988	A	1	0	-	-
1999	G	2	0	-	-
2000	T	0	7	+	+
2002	A	1	0	-	-
2008	A	1	0	-	-
2009	A	3	0	-	-
2010	C	0	2	+	+
2019	A	1	0	-	-
2036	A	1	0	-	-
2056	A	2	4	+	+
2083	C	0	3	+	+
2092	T	4	11	+	+
2094	A	1	0	-	-
2098	A	0	1	+	+
2119	C	1	0	-	-
2120	A	0	1	+	+
2121	A	1	0	-	-
2124	G	1	1	+	+
2140	A	0	2	+	-
2149	A	1	0	-	-
2158	C	0	3	+	+
2173	A	1	0	-	-
2185	A	2	0	-	-
2193	C	1	0	-	-
2203	A	1	0	-	-
2217	T	0	1	+	+
2218	T	1	1	+	+
2220	G	1	2	+	+
2222	C	0	1	+	+
2233	C	1	0	-	-
2242	C	0	1	+	-
2245	C,G	3	11	+	-
2259	T	2	5	+	+
2261	T	0	1	-	-
2268	A	1	0	-	-
2274	G	1	0	-	-
2275	C	2	0	-	-
2281	G	0	1	+	-
2283	A	1	0	-	-
2294	G	0	1	+	+
2300	A	2	0	-	-
2304	A	0	1	-	-
2322	A	0	1	+	+
2332	T	2	10	+	+
2333	A	2	0	-	-
2345	A	1	0	+	+
2351	C	1	0	+	+
2352	C	15	55	+	+
2358	G	1	6	+	+
2361	A	0	2	+	+
2363	G	1	1	+	-
2377	A	1	0	-	-
2378	T	0	1	-	+
2380	T	0	2	+	+
2385	C	1	0	-	-
2387	C	1	0	+	+
2389	T	0	1	+	+
2392	C	0	3	+	+
2416	C	7	18	+	+
2436	A	2	0	-	-
2440	A	1	0	-	-
2442	C	1	0	+	+
2445	C	1	0	+	+
2454	A	1	0	-	-
2473	C	1	0	-	-
2478	A	2	0	-	-
2483	C	0	4	+	+
2484	T	0	1	-	-
2492	A	2	0	-	-
2510	C	2	0	-	-
2516	T	1	0	-	-
2528	A	1	0	-	-
2537	A	1	0	-	-
2541	T	1	0	-	-
2542	A	1	0	-	-
2554	G	1	0	-	-
2558	G	0	1	-	+
2567	A	1	0	-	-
2568	T	1	0	-	-
2575	C	1	0	-	-
2581	G	1	4	+	+
2585	A	1	0	-	-
2599	C	1	0	-	-
2608	A	1	0	-	-
2611	A	1	0	-	-
2619	G	0	1	+	-
2623	G	1	0	-	-
2626	C	0	2	+	+
2628	C	0	1	-	-
2636	A	1	0	-	-
2639	T	0	1	+	+
2643	A	1	0	-	-
2646	A	1	0	-	-
2648	C	1	0	-	+
2649	C	0	1	+	-
2652	A	1	0	-	-
2673	A	1	0	-	-
2685	G	1	0	-	-
2690	A	1	0	+	-
2695	A	1	0	-	+
2702	A	3	0	+	+
2706	G	76	753	-	+
2707	G	0	3	+	+
2730	G	2	0	+	-
2735	A	1	0	+	-
2755	G	2	1	+	+
2756	T	1	0	-	+
2758	A	7	47	-	-
2760	G	0	1	+	-
2765	G	1	0	+	+
2766	T	0	2	+	+
2768	G	6	18	+	+
2772	T	0	5	+	+
2775	G	1	0	+	+
2776	T	1	0	-	-
2779	A	1	0	-	-
2789	T	11	23	+	+
2795	C	1	0	-	-
2809	T	1	0	-	-
2814	A	1	0	-	-
2819	A	1	0	-	-
2828	A	1	0	-	-
2831	A	0	4	+	+
2833	G	0	2	+	+
2835	T	0	3	+	+
2836	T	0	3	+	+
2844	A	1	0	-	-
2850	C	0	1	+	+
2863	C	0	3	+	+
2870	C	1	0	-	-
2883	G	1	0	-	-
2884	T	0	1	-	-
2885	C	17	36	-	-
2887	C	2	2	+	+
2888	G	1	0	-	-
2891	T	0	1	-	-
2896	A	1	0	-	-
2903	C	1	0	+	-
2916	A	2	0	-	-
2923	A	3	0	-	-
2951	G	1	0	+	-
2992	A	1	0	-	-
3010	A	23	127	+	+
3016	C,A	5	0	-	-
3019	A,T	2	0	+	-
3022	A	2	0	-	-
3027	C	0	2	+	+
3032	A	1	0	-	-
3039	C	1	0	-	-
3061	A	1	0	-	-
3068	C,A	2	0	-	-
3083	C	0	2	+	+
3084	G	1	0	+	+
3091	A	1	0	-	-
3094	A	1	0	-	-
3113	G	1	0	-	-
3123	A	1	0	-	-
3124	C	1	0	-	-
3127	A	1	0	-	-
3140	G	1	0	+	+
3144	G	0	1	+	+
3147	A	1	0	-	-
3150	C	0	2	+	+
3169	T	1	0	+	+
3173	A	3	0	-	+
3174	C	1	0	-	-
3189	A	1	0	-	-
3196	A	1	0	+	+
3197	C	17	34	+	+
3200	A,C	3	6	+	+
3202	C	4	9	+	+
3203	G	0	1	+	+
3204	T	0	3	+	+
3206	T	0	7	+	+
3208	T	1	0	+	-
3210	T	0	2	+	-
3212	T	1	0	+	+
3214	T	1	0	-	-
3221	G	1	2	+	+
3244	A	2	0	-	+
3257	G	0	1	-	-
3274	G	1	0	-	-
3278	C	0	2	+	+
3290	C	0	2	+	+
3308	C	8	27	+	+
3313	G	1	0	-	-
3316	A	2	8	+	+
3318	T	1	0	+	+
3320	G	1	0	-	-
3324	T	0	1	+	-
3336	C	1	0	+	+
3337	A	1	0	+	+
3338	C	1	5	+	+
3343	G	1	0	-	-
3345	C	0	1	+	+
3348	G	0	2	+	+
3349	G	0	1	+	-
3350	C	0	1	+	+
3351	T	1	0	+	+
3352	A	1	0	-	-
3357	A	1	1	+	+
3358	A	1	0	+	-
3380	A	1	0	+	+
3394	C	0	6	+	+
3395	G	0	1	+	+
3396	C	2	4	+	+
3397	G	0	1	+	+
3398	C	1	5	+	+
3402	G	0	1	+	+
3420	T	1	3	+	-
3421	A	2	1	+	+
3423	C	0	3	+	+
3426	G	0	1	+	-
3427	T	1	0	-	-
3434	G	2	9	+	+
3435	T	0	3	+	+
3438	A	1	0	+	+
3441	G	1	3	+	+
3447	G	0	1	+	+
3450	T,A	2	9	+	+
3459	T	0	1	+	-
3480	G	0	5	+	+
3483	A	0	5	+	+
3492	G	0	1	+	-
3495	A	1	1	+	-
3496	A	3	0	-	-
3497	T,A	1	6	+	+
3504	C	1	2	+	+
3505	G	2	10	+	+
3507	A	1	1	+	+
3511	G,T	2	1	+	-
3513	T	0	3	+	-
3516	A,T	3	13	+	-
3519	T	0	1	-	+
3520	G	0	1	+	-
3523	C	1	0	-	-
3526	A	1	0	-	-
3528	T	0	2	+	-
3531	A	2	5	+	+
3537	G	3	18	+	+
3540	C	0	1	+	+
3543	T	0	1	+	-
3546	T	0	2	+	+
3547	G	16	33	+	+
3548	C	0	1	-	+
3550	T	1	0	-	-
3552	A	14	32	+	+
3562	C	1	0	-	-
3563	T	1	0	-	-
3564	G	0	1	+	-
3565	G	2	1	+	-
3579	G	0	2	+	+
3588	T	2	0	+	-
3591	A	3	1	+	+
3593	C	0	1	+	+
3594	T	22	87	-	-
3606	G	1	3	+	+
3608	A	1	0	-	-
3613	T	1	0	+	-
3615	G	1	0	+	-
3637	T	0	1	+	+
3640	A	2	0	+	+
3643	A	1	0	-	-
3644	C	1	0	+	+
3653	C	1	0	-	-
3663	G	1	0	+	-
3666	A	15	31	+	+
3672	G	1	1	+	+
3693	A	8	22	+	+
3705	A	1	0	+	+
3714	G	1	3	+	+
3720	G	0	2	+	+
3724	G	1	0	-	-
3729	G	0	1	+	+
3736	A	0	3	+	+
3737	C	1	0	-	-
3738	T	1	1	+	+
3739	C	1	0	-	-
3741	T	1	0	+	+
3742	A	1	0	-	-
3744	G	0	2	+	+
3745	A	2	0	+	+
3746	T	0	1	+	-
3750	A	1	0	-	-
3759	G	1	1	+	+
3771	G	0	1	-	-
3776	A	2	0	-	+
3777	C	3	0	+	+
3781	C	2	0	-	-
3796	T,G	3	9	+	+
3798	T	0	1	+	-
3802	G	1	0	+	-
3811	T	1	0	-	-
3816	G	1	1	+	+
3826	C	0	3	+	+
3828	G	0	1	+	+
3834	A	4	4	+	+
3835	T	1	0	-	-
3843	G	2	5	+	+
3847	C	1	1	+	+
3849	A	3	0	+	+
3850	A	1	0	-	-
3852	T	1	1	+	+
3861	G	3	3	+	+
3865	G	0	2	+	+
3866	C	1	7	+	+
3867	T	0	2	+	-
3873	G	1	0	+	+
3874	T	1	0	-	-
3880	A	1	0	-	-
3882	A	0	5	+	+
3885	T	1	0	-	-
3900	T	0	2	-	-
3915	A	1	10	+	+
3918	A	3	11	+	+
3920	A	1	0	-	-
3921	T,A	0	3	+	+
3927	G	0	2	+	-
3928	A	1	0	-	-
3935	A	1	0	-	-
3946	A	1	0	+	-
3948	G	1	1	+	+
3959	A	1	0	-	-
3970	T	1	30	+	+
3990	T	0	1	+	+
3992	T	3	5	+	+
4002	C	2	0	+	+
4006	G	1	0	-	-
4011	T	1	2	+	-
4012	G	0	5	+	+
4014	T	0	1	+	-
4017	T	0	1	+	+
4024	G	1	5	+	+
4025	T	0	1	+	+
4033	A	1	0	-	-
4048	A,C	7	26	+	+
4058	A,T	1	2	-	-
4059	T	1	0	+	+
4065	G	1	2	+	-
4071	T	4	33	+	+
4078	C	1	0	-	-
4079	G	0	2	+	-
4080	C	0	1	+	+
4086	T	1	22	+	+
4092	A	1	2	+	+
4093	G	2	2	+	+
4099	T	0	1	+	-
4100	C	1	0	-	-
4102	A	0	1	+	-
4104	G	24	52	-	-
4107	T	1	1	+	+
4113	A	1	3	+	+
4117	C	0	3	+	+
4122	G	2	1	+	-
4123	G	1	1	+	+
4129	G	1	2	+	+
4131	G	0	1	+	+
4136	G	1	0	+	+
4137	T	0	1	+	+
4140	T	0	2	+	+
4142	A	1	0	-	-
4153	A	1	0	-	-
4158	G	1	2	+	+
4164	G	4	30	+	+
4167	T	0	3	+	+
4170	T	1	1	+	+
4185	T	0	1	+	-
4188	G	0	1	+	+
4200	T	0	3	+	+
4211	C	1	0	-	-
4216	C	2	64	+	+
4218	C	0	6	+	+
4224	T	0	2	+	-
4227	G	2	0	+	-
4231	G	0	1	+	-
4232	C	1	2	+	+
4242	T	0	6	+	-
4248	C	3	6	+	+
4254	C	1	0	+	-
4267	G	1	0	-	-
4269	G	1	0	-	-
4295	G	1	1	+	+
4312	T	2	5	-	-
4314	C	2	1	+	+
4316	G	0	1	+	-
4325	G	1	0	-	-
4336	C	1	9	+	+
4343	G	0	1	+	+
4357	C	1	0	-	-
4370	C	1	3	+	+
4385	T	0	2	+	+
4386	C	0	2	+	+
4388	G	0	2	+	+
4394	T	1	1	+	+
4396	C	1	0	-	-
4412	A	3	0	-	-
4418	C	2	2	+	-
4429	A	1	0	-	-
4432	T	1	0	-	-
4435	G	2	0	+	+
4448	C	1	0	-	-
4452	C	0	3	+	+
4454	C,A	1	1	+	+
4456	T	0	1	-	+
4482	A	1	0	-	-
4487	G	0	1	+	-
4491	A	1	7	+	+
4496	T	0	1	+	-
4505	T	0	1	+	+
4512	A	0	1	+	+
4515	A	1	0	-	-
4525	C	1	0	+	-
4529	T	1	5	+	+
4541	A	1	0	+	+
4545	C	1	0	-	-
4560	A	0	1	+	-
4561	C	1	4	+	+
4562	G	1	4	+	+
4580	A	2	10	+	+
4589	C	0	1	-	-
4596	A	0	2	+	+
4598	A	0	1	-	-
4612	C	0	1	+	+
4622	C	0	2	-	+
4638	G	0	1	-	+
4639	C	2	2	+	+
4646	C	0	7	+	+
4654	T	0	1	+	-
4655	A	0	7	+	+
4659	A	0	1	+	+
4665	A	1	0	-	-
4686	A	1	0	-	-
4688	A,C	0	2	+	+
4689	G	0	2	-	-
4695	C	0	1	+	+
4696	C	0	1	+	+
4703	C	0	1	+	+
4705	C	1	1	+	+
4715	G	6	29	+	+
4719	C	1	0	-	-
4722	G	0	2	+	-
4727	G	1	3	+	+
4732	G	3	7	+	+
4733	C	0	2	+	+
4739	T	0	1	+	+
4742	C	0	2	+	+
4745	G,T	1	6	+	+
4767	G	0	3	+	+
4769	G	74	689	-	+
4772	C	0	2	+	+
4775	G	0	1	+	+
4781	G	0	1	-	-
4790	G	0	1	+	-
4793	G	0	9	+	+
4802	C	0	1	+	-
4811	G	1	2	+	+
4820	A	11	26	+	+
4821	A	1	0	-	-
4823	C	2	10	+	+
4824	G	26	57	+	+
4829	G	0	1	+	+
4833	G	3	9	+	+
4838	C	0	1	+	+
4850	T	0	5	+	+
4851	T	0	1	+	+
4853	A	1	2	+	+
4859	C	3	1	+	+
4883	T	9	64	+	+
4890	G	1	0	+	-
4895	G	0	1	+	+
4897	G	1	0	-	-
4903	C	1	0	-	-
4904	T	0	1	+	+
4907	C	0	1	+	+
4915	C	1	0	-	-
4917	G	7	13	+	+
4920	A	1	0	-	-
4924	A	0	1	+	+
4936	T	0	1	+	+
4937	C	0	2	+	+
4938	A	1	0	-	-
4958	G	1	2	+	+
4959	A	2	2	+	+
4960	T	0	1	+	+
4961	G	1	1	-	-
4964	T	1	1	+	-
4967	C	1	1	+	+
4973	C	2	1	+	+
4976	G	0	1	+	+
4977	C	11	29	+	+
4991	A	2	4	+	+
4994	G	1	0	+	+
5004	C	1	6	+	+
5007	A	1	0	-	-
5012	T	0	1	-	-
5013	C	1	0	-	-
5016	C	1	0	-	-
5027	T	1	5	+	+
5033	G	1	0	+	+
5036	G	7	9	+	+
5043	A	1	0	-	-
5046	A	9	28	+	+
5048	C	0	1	+	+
5049	T	0	2	+	+
5054	A	3	2	+	+
5055	C	1	0	-	-
5060	T	0	1	+	-
5063	C	0	1	+	+
5068	C	1	0	+	-
5069	T	1	1	+	+
5074	C	2	1	+	+
5082	C	0	1	+	+
5090	C	0	1	+	+
5093	C	0	3	+	+
5095	C	1	1	+	-
5096	C	4	4	+	+
5100	T	0	3	+	+
5105	C	0	1	+	+
5108	C	5	14	+	+
5109	G	1	0	-	-
5111	T	0	1	+	-
5112	A	2	0	-	-
5114	G	1	0	+	-
5118	T	1	0	+	+
5123	G	0	1	-	-
5131	C	1	0	-	-
5140	T	1	0	-	-
5147	A	10	33	+	+
5153	G	3	6	+	+
5154	A	1	0	-	-
5160	C	1	0	-	-
5164	A	1	0	-	-
5165	T	0	1	+	+
5174	T	0	2	+	-
5177	A	0	2	+	-
5178	A	17	63	+	+
5184	C	1	0	-	-
5186	T	0	1	+	+
5187	T	0	1	+	+
5189	G	0	1	+	+
5191	T	0	1	+	-
5198	G	1	0	+	+
5201	C	0	2	+	+
5210	T	1	2	-	-
5211	T	2	1	+	+
5231	A	6	31	+	+
5237	A	5	5	+	+
5240	G	0	1	+	+
5252	A	0	2	+	+
5255	T	0	1	+	-
5261	A	1	2	+	+
5262	A	7	10	+	+
5263	T	0	5	+	+
5267	C	0	1	+	+
5277	C	1	1	+	-
5285	G	0	5	+	+
5288	T	0	1	+	+
5291	C	1	0	+	+
5293	T,A	2	0	-	-
5300	T	2	1	+	+
5301	G,C	5	14	+	+
5302	C	1	1	+	+
5305	A	1	0	-	-
5318	T	0	1	-	-
5319	G,T	2	4	+	+
5325	G	1	0	-	+
5331	A	1	6	+	+
5348	T	0	2	+	+
5351	G	4	36	+	+
5353	A	1	0	-	-
5359	C	1	0	+	-
5360	T	1	0	+	+
5365	A	1	0	-	-
5369	A	1	0	-	-
5372	G	1	1	+	-
5378	G	1	1	+	-
5387	T	0	1	+	+
5388	T	1	0	-	-
5390	G	1	3	+	+
5391	C	1	0	-	-
5392	A	1	0	-	-
5393	C	10	15	+	+
5396	T	1	1	-	+
5400	A	1	0	-	-
5401	C	1	0	-	-
5407	C	1	0	-	-
5414	G	1	0	+	-
5417	A	9	19	+	+
5421	A	1	0	-	-
5424	T	1	1	-	-
5426	C	2	3	+	+
5435	T	1	0	+	-
5436	G	1	0	+	-
5441	G	0	1	+	+
5442	C	7	13	+	+
5460	A	15	72	+	+
5463	T	0	1	+	-
5465	C	1	7	+	+
5466	G	0	3	+	+
5471	A	5	4	+	+
5472	T	0	1	-	-
5475	G	1	0	-	-
5480	G	1	0	+	+
5483	C	0	2	+	+
5494	G	2	0	+	-
5495	C	0	3	+	+
5496	G	1	1	+	-
5498	G	0	2	+	+
5502	G	1	0	-	-
5510	G	0	1	+	+
5514	G	0	1	-	+
5553	G,C	0	2	+	+
5558	G	1	1	+	+
5560	A	1	0	-	-
5565	T	0	1	-	-
5566	G	0	1	-	-
5568	G	1	0	+	+
5580	C	0	7	+	+
5581	G	5	5	+	+
5582	G	1	3	+	+
5584	G	1	3	+	-
5585	A	2	6	+	+
5587	C	0	5	+	+
5595	A	3	0	-	-
5601	T	4	4	+	+
5603	T	2	10	+	-
5605	G	0	1	+	+
5609	C	1	0	-	-
5618	C	0	1	-	+
5628	C	1	4	+	+
5655	C	4	19	+	+
5656	G	7	12	+	+
5673	C	0	1	-	+
5681	T	0	1	-	-
5711	G	0	4	+	-
5744	A	0	2	+	+
5773	A	2	28	+	+
5774	G	1	0	-	-
5783	A	0	1	+	+
5785	C	1	1	+	-
5794	C	1	0	-	-
5800	G	1	0	-	+
5812	G	0	1	+	-
5814	C	1	5	+	+
5817	T	0	1	+	+
5821	A	1	7	+	+
5836	G	2	7	+	+
5839	T	2	0	+	+
5848	C	1	0	-	-
5849	A	1	0	-	+
5894	G	15	6	+	+
5911	T	1	1	+	+
5913	A	0	7	+	+
5918	C	1	0	+	+
5920	A	1	0	-	-
5922	T	0	1	+	+
5951	G	2	2	+	+
5964	C	1	2	+	+
5970	A	2	0	+	-
5972	T	0	1	+	-
5978	G	3	4	+	+
5979	A	0	2	+	+
5981	C	0	2	-	+
5984	G	1	2	+	+
5985	A	1	0	+	+
5999	C	0	11	+	+
6005	T	0	1	+	+
6011	C	1	0	+	+
6014	C	0	1	+	+
6018	A	0	1	+	+
6021	A	1	0	-	-
6023	A	0	7	+	+
6026	A	1	8	+	+
6027	A	2	0	-	-
6032	A	1	0	+	+
6040	G	1	1	+	+
6041	T	0	1	+	-
6044	C	2	0	+	+
6045	T	1	1	+	+
6047	G	2	7	+	+
6053	T	0	1	+	+
6065	T	1	1	-	-
6068	T	0	1	+	+
6071	C	4	7	+	+
6091	C	1	0	-	-
6092	C	0	1	+	+
6098	G	0	1	-	-
6110	G	1	0	-	-
6112	C	1	0	-	-
6113	G	0	1	+	-
6125	G	0	1	+	+
6137	C	0	1	+	-
6150	A	1	1	+	+
6151	C	1	0	-	-
6152	C	1	0	+	+
6156	T	0	1	-	+
6160	C	1	0	-	-
6164	T	0	3	+	+
6167	G,C	1	2	+	+
6168	A	1	0	-	-
6176	C	0	2	+	+
6179	A	1	6	+	+
6182	A	3	1	+	+
6185	C	3	2	+	+
6190	A	2	0	-	-
6211	A	1	0	-	-
6216	C	0	2	+	+
6221	A,C	6	25	+	+
6226	A	1	0	-	-
6228	T	1	2	+	+
6233	G	0	1	-	-
6237	A	1	0	+	-
6244	A	1	0	-	-
6248	C	0	2	+	+
6249	A	2	2	+	+
6251	C	1	0	+	+
6253	C	6	8	+	+
6254	G	0	1	+	-
6257	A	1	3	+	+
6260	A	3	3	+	+
6261	A	3	4	+	+
6263	T	0	1	+	-
6266	G	0	2	+	-
6267	A	2	2	+	+
6270	A	1	0	-	-
6272	G	1	1	+	+
6284	G	0	1	+	+
6285	A	2	0	+	-
6286	C	0	1	+	-
6287	T	1	1	+	-
6290	T	0	3	+	+
6293	C	0	5	+	+
6296	T	1	0	+	-
6297	C	0	1	+	+
6302	G	0	1	+	+
6308	T	1	1	+	-
6311	T	0	1	+	-
6320	A,C	1	2	+	-
6323	G	0	1	+	-
6330	A	1	0	-	-
6333	A	1	0	-	-
6338	G	0	8	+	+
6340	T	0	1	+	+
6350	A	1	0	-	-
6353	G	0	1	+	+
6359	G	1	0	+	+
6364	A	1	0	-	-
6365	C	0	1	+	+
6366	A	1	2	+	+
6371	T	0	5	+	+
6378	C	1	1	+	+
6384	A	1	0	-	-
6392	C	4	29	+	+
6408	G	0	1	-	-
6410	T	0	2	+	+
6413	C	2	12	+	+
6438	C	1	0	-	-
6445	T	1	0	+	-
6446	A	0	3	+	+
6455	T	4	42	+	+
6465	A	1	1	+	+
6466	C	1	0	-	-
6473	T	15	27	+	+
6480	A	1	4	+	+
6481	C	2	1	-	-
6485	G	0	1	+	+
6489	A	1	0	+	-
6491	A	0	1	+	-
6494	G	1	1	+	+
6497	C	0	1	+	+
6503	G	1	0	+	+
6505	C	1	0	-	-
6515	C	1	7	+	+
6516	A	1	0	-	-
6518	T	1	2	+	+
6524	C	2	4	+	+
6527	G	1	2	+	+
6528	T	0	2	+	-
6531	T	1	0	+	+
6548	T	11	18	+	+
6570	T	0	1	+	+
6587	T	1	6	+	+
6599	G	0	1	+	+
6605	G	0	1	+	+
6614	C	0	1	+	+
6620	C	2	2	+	+
6624	A	1	0	-	-
6626	C	1	0	+	+
6629	G	0	1	+	-
6632	C	0	3	+	-
6638	C	0	1	+	-
6644	T	0	1	+	+
6653	T	0	1	+	+
6658	A	1	0	-	-
6663	G	3	5	+	+
6671	C	3	1	+	+
6672	G	1	0	-	-
6680	C	2	9	+	+
6685	G	1	0	-	-
6689	T	0	3	+	+
6701	G	0	1	+	+
6711	C	1	0	-	-
6713	T	0	8	+	+
6716	G	0	1	+	-
6718	A	1	0	-	-
6719	C	1	2	+	+
6722	A	0	1	+	+
6734	A	0	3	+	+
6736	C	1	0	-	-
6737	G	0	2	+	+
6752	G	1	6	+	+
6755	A	1	4	+	+
6776	C	2	13	+	+
6782	C	0	1	+	-
6788	G	1	0	-	-
6806	G	0	2	+	-
6815	C	1	1	+	+
6825	A	1	0	-	-
6827	C	4	20	+	+
6842	C	0	1	+	-
6844	A	1	0	-	-
6851	T	0	1	+	-
6852	A	0	1	+	-
6872	G	0	1	+	-
6876	A	2	0	-	-
6881	G	0	1	+	-
6884	T	1	0	+	+
6899	A	0	1	+	+
6911	C	0	1	+	+
6914	G,T	1	1	+	+
6915	A	1	0	+	+
6917	A	1	5	+	+
6931	T	2	0	-	-
6932	G	1	0	+	+
6935	T	1	0	+	+
6938	T	0	1	+	+
6941	C	1	0	+	+
6942	A	1	0	-	-
6947	A	1	0	-	-
6951	A	1	0	+	+
6952	C	1	0	-	-
6956	C	1	1	+	+
6960	T	1	11	+	+
6962	A	6	39	+	+
6965	C	0	1	-	+
6971	C	0	1	+	-
6972	A	1	0	-	-
6983	T	1	0	+	+
6987	G	1	0	-	-
6989	G	6	23	+	+
6996	G	1	0	-	-
7007	T	0	1	+	+
7008	A	1	0	-	-
7013	A	1	5	+	+
7016	T	0	1	-	-
7022	A,C	1	2	+	+
7024	C	1	0	-	-
7028	T	48	688	-	+
7040	C	1	0	+	+
7041	A	1	0	+	-
7055	G	5	9	+	+
7056	A	1	0	+	-
7061	G	0	1	+	-
7076	G	0	1	+	+
7082	T	0	1	+	+
7084	C	2	0	-	+
7091	G	0	1	+	+
7100	G	1	1	+	-
7110	C	1	0	-	-
7118	G	0	1	+	+
7119	A	0	1	+	+
7124	G	1	4	+	+
7142	C	0	3	+	+
7146	G	17	26	-	-
7148	C	1	0	+	+
7153	C	1	0	-	-
7158	G	3	0	+	+
7159	C	0	1	+	-
7161	A	1	0	-	-
7175	C	9	6	+	+
7193	C	0	2	+	+
7196	A,T	15	43	+	+
7202	G	0	4	+	+
7204	A	1	0	-	-
7211	A	0	2	+	+
7226	A	2	2	+	+
7231	G	1	0	-	-
7236	A	2	0	-	-
7241	G	0	1	+	+
7242	C	2	0	-	-
7245	G	1	0	+	+
7250	G	0	3	+	+
7253	G	0	1	+	-
7256	T	31	62	-	-
7258	C	0	2	+	+
7269	A	3	5	+	+
7270	C	0	2	+	+
7271	G	0	1	+	+
7274	T	8	21	+	+
7278	C	0	1	+	-
7280	T	0	1	+	+
7300	C	2	0	-	+
7309	C	1	0	+	-
7316	A	1	0	+	+
7319	C	0	1	+	+
7337	A	6	9	+	+
7349	T	0	1	-	-
7353	G	1	1	+	+
7356	A	1	0	+	+
7357	C	0	1	-	-
7364	G	0	1	+	+
7370	T	0	1	-	-
7372	C	1	0	+	+
7385	G	1	3	+	+
7388	G	0	1	+	+
7389	C	9	34	+	+
7394	G	1	0	+	-
7397	T	1	0	+	-
7403	G	2	4	+	+
7419	A	1	0	+	-
7424	G	3	9	+	+
7433	T	0	2	+	+
7436	G	0	1	-	-
7440	C	2	0	+	-
7444	A	1	1	+	+
7471	T	1	0	+	+
7474	G	0	1	+	+
7476	T	0	3	+	+
7495	G	1	0	-	-
7498	A	2	1	+	+
7500	A	1	0	-	-
7507	T	1	0	-	-
7521	A	11	41	-	-
7522	C	1	0	-	-
7566	A	1	0	-	-
7571	G	1	0	+	-
7572	C	0	1	+	+
7581	C	0	2	+	+
7589	A	1	0	-	-
7595	A	1	0	+	-
7598	A	1	4	+	+
7600	A	3	2	+	+
7609	C	3	0	+	+
7612	G	1	0	-	-
7624	A	4	7	+	+
7640	A	1	0	-	-
7642	A	1	2	+	+
7645	C	0	2	+	+
7648	T	0	2	+	+
7657	C	1	5	+	+
7660	C	2	2	+	+
7664	A	0	1	+	+
7665	T	0	1	-	-
7673	G	0	1	+	+
7681	A	0	1	-	+
7684	C	4	28	+	+
7686	C	1	0	+	-
7692	C	0	1	+	-
7694	A	1	0	-	-
7695	C	1	0	-	-
7697	A	1	0	+	+
7702	A	0	1	+	+
7703	C	1	0	-	-
7705	C	0	3	+	+
7707	T	1	0	-	-
7729	G	0	1	+	-
7738	C	1	3	+	+
7741	C	0	2	+	+
7746	G	2	0	+	+
7747	T	1	0	+	+
7757	A	0	1	+	+
7759	C	0	3	+	+
7765	G	0	1	+	+
7766	G	0	1	-	-
7768	G	6	26	+	+
7771	G	5	21	+	+
7775	A	2	0	+	+
7783	C	0	1	+	+
7786	T	1	0	+	+
7789	A	3	6	+	+
7792	T	0	1	+	+
7796	G	0	1	-	+
7805	A	1	6	+	+
7808	T	1	0	+	+
7810	T	0	1	+	+
7814	A	1	0	-	-
7819	T,A	2	4	+	+
7822	G	1	1	+	+
7828	G	2	6	+	+
7842	C	0	1	-	-
7843	G	0	1	+	+
7844	G	0	1	+	-
7849	T	2	0	+	+
7852	A	0	1	+	-
7853	A	2	45	+	+
7858	T	1	0	+	-
7859	A	1	2	+	+
7861	C	4	3	+	+
7864	T	0	1	+	+
7867	T	6	26	+	+
7870	C	1	0	+	+
7873	T	0	1	+	+
7885	C	1	1	+	+
7886	A	1	0	-	-
7887	A	1	0	-	-
7888	T	2	2	+	-
7898	C	2	0	-	-
7903	G	0	1	+	-
7912	A	0	3	+	+
7913	C	1	0	-	-
7915	T	1	0	+	+
7916	G	1	0	-	-
7918	T	0	1	+	-
7919	A	1	0	-	-
7925	A	2	0	-	+
7926	A	1	0	-	-
7927	T	1	0	+	+
7928	A	1	0	-	-
7930	T	0	1	+	+
7933	G	1	2	+	+
7942	T	0	1	-	-
7948	T	0	1	+	+
7950	C	1	0	-	-
7954	C	1	0	+	+
7960	C,G	2	0	+	+
7961	C	1	4	+	+
7963	G	0	1	+	+
7967	T	0	1	+	-
7972	G	1	0	+	-
7981	T	0	1	+	+
7984	A	1	0	+	+
7990	T	0	1	+	+
7993	C	0	1	+	-
7994	T	1	0	-	-
7998	C	1	0	-	-
7999	C	0	3	+	+
8002	T	0	1	+	+
8009	A	1	0	-	-
8014	T,G	1	2	+	+
8020	A	2	18	+	+
8022	C	0	1	+	+
8027	A	24	55	+	+
8047	C	2	0	+	+
8049	T	1	0	-	-
8056	G	1	0	+	-
8059	T	0	1	+	+
8060	A	5	0	-	-
8063	C	1	0	-	+
8065	A	2	0	+	+
8074	G	0	1	+	+
8080	T	1	0	+	+
8087	C	0	1	+	+
8092	A	1	0	-	-
8093	C	0	1	+	+
8104	C	1	0	+	+
8108	G	0	2	+	-
8116	G	1	1	+	+
8119	C	0	1	+	+
8137	T	1	0	+	+
8140	T	0	1	+	+
8141	A	1	0	-	-
8143	C	0	1	+	+
8149	G	1	6	+	+
8152	A	1	1	+	+
8155	A	1	2	+	+
8157	C	2	0	-	-
8158	G	1	2	+	+
8161	T	0	1	-	+
8165	A	1	0	-	-
8167	C	1	0	+	+
8188	G	1	2	+	+
8191	G	1	0	+	-
8199	A	1	0	-	-
8200	C	1	5	+	+
8206	A	15	36	+	+
8247	C	0	1	+	-
8248	G	8	14	+	+
8251	A	4	20	+	+
8260	C	1	2	+	+
8263	T	0	1	-	+
8269	A	5	10	+	+
8270	T	118	12	+	+
8271	T	5	3	+	-
8275	T	0	1	-	+
8279	C	0	1	+	+
8283	T	0	1	-	-
8301	G	0	1	+	-
8302	G	1	0	-	+
8308	G	1	0	+	+
8334	A	0	1	+	-
8343	G	0	1	+	+
8347	G,T	1	4	+	+
8349	T	0	1	+	-
8380	C	0	1	+	-
8383	C	0	2	+	+
8384	G	0	1	-	+
8387	A	2	6	+	+
8388	C	0	1	+	-
8389	G	1	0	+	+
8392	A	2	1	+	+
8393	T,A	1	4	+	+
8394	T	1	0	-	-
8396	G	0	1	+	-
8404	C	0	2	+	+
8410	T	1	1	+	+
8412	C	0	1	+	+
8414	T	12	47	+	+
8416	A	1	0	-	-
8428	T	4	5	+	+
8433	C	1	1	+	+
8440	G	2	3	+	+
8448	C	1	0	+	+
8449	G	0	1	+	-
8451	C	1	0	-	-
8455	T	1	0	+	+
8459	G	1	0	+	-
8460	G	5	6	+	-
8461	T	0	1	+	+
8463	G	1	0	+	-
8464	T	0	2	-	-
8468	T	12	39	-	-
8469	C	1	0	-	-
8472	T	0	1	+	+
8473	C	1	7	+	+
8479	G	0	1	+	+
8485	A	3	0	+	+
8503	C	2	1	+	+
8504	C	1	1	+	+
8512	G	2	0	+	+
8519	A	0	1	+	+
8527	G	1	2	+	+
8537	G	0	1	+	+
8541	A	0	2	+	+
8545	A	1	0	+	+
8548	C	2	0	+	-
8553	T	0	1	+	-
8557	A	3	3	+	+
8558	T	1	0	+	-
8562	T	0	1	+	+
8563	G	2	6	+	+
8566	G	5	9	+	+
8567	C	1	1	+	+
8572	A	2	1	+	+
8573	A	1	1	+	+
8574	G	0	1	-	-
8575	T	0	1	+	+
8577	G	1	0	+	+
8582	T	1	0	+	-
8584	A	14	57	+	+
8587	A	0	1	+	-
8592	A	1	2	+	-
8594	C	0	2	+	+
8595	T	0	1	+	+
8603	C	0	1	+	+
8610	C	1	1	+	+
8612	C	1	0	-	-
8614	C	1	1	+	+
8616	T	0	1	+	+
8618	C,A	6	5	+	+
8619	T	1	0	+	+
8625	A	0	1	-	-
8632	C	2	1	+	+
8638	G	1	0	+	-
8639	C	4	0	+	+
8654	C	2	0	+	-
8655	T	16	37	-	-
8657	T	0	1	+	+
8659	G	1	1	+	+
8668	C	2	1	+	+
8675	C	1	0	-	-
8681	C	1	0	+	-
8683	G	0	1	+	-
8684	T	2	8	+	+
8688	C	0	1	-	-
8697	A	9	22	+	+
8699	C	1	0	+	+
8701	G	73	284	-	+
8705	C	1	2	+	+
8706	G	1	2	+	+
8715	C	0	2	+	+
8730	G	2	2	+	+
8732	T	1	0	-	-
8742	G	1	0	-	-
8743	A	1	0	+	-
8744	C	1	0	-	-
8745	G	2	0	+	+
8748	T	0	1	+	-
8754	T	0	1	+	-
8756	C	1	0	+	+
8762	C	2	1	+	+
8768	T	0	1	+	-
8772	C	0	2	+	+
8784	G	0	3	+	+
8785	G	2	1	-	-
8790	A	3	7	+	+
8793	C	0	3	+	+
8794	T	11	61	+	+
8818	T	0	3	+	+
8823	C	0	1	+	+
8829	T	0	1	+	+
8832	G	0	1	+	+
8836	G	1	0	+	+
8838	A	1	0	+	+
8841	T	0	1	+	-
8842	G	2	2	+	+
8843	C	1	0	+	+
8854	A	0	1	+	+
8856	A	1	2	+	+
8857	A	0	1	+	+
8860	G,C	103	761	-	-
8862	G	0	1	-	+
8865	A	2	4	+	+
8869	G	0	4	+	+
8870	C	0	2	+	+
8877	C	1	1	+	+
8887	G	0	2	+	+
8896	A	0	3	+	+
8901	G	0	2	+	+
8906	G	0	1	+	-
8911	C	0	2	+	-
8923	G	0	2	+	+
8925	G	1	1	+	-
8932	T	0	5	+	+
8935	T	0	1	-	-
8937	C	0	1	+	+
8939	C	1	1	+	-
8946	G	0	1	+	-
8947	T	2	2	+	-
8950	A	2	2	+	+
8964	T	1	12	+	+
8968	G	1	0	-	-
8975	C	0	1	+	-
8979	C	0	1	+	-
8986	G	1	0	-	+
8987	C	0	3	+	-
8989	A	0	1	+	+
8994	A	1	12	+	+
8995	A	1	0	+	-
8999	C	0	1	+	-
9007	G	0	3	+	+
9018	C	0	1	+	+
9022	A	1	0	+	-
9024	G	0	1	-	-
9025	A	0	1	+	-
9026	A	1	0	-	-
9030	T	0	1	-	-
9038	C	1	0	+	+
9039	A	6	1	+	+
9041	G	0	1	+	+
9042	T	5	10	+	-
9053	A	2	33	+	+
9055	A	5	23	+	+
9056	A	1	0	-	-
9058	G	2	1	+	-
9064	A	0	2	+	+
9066	G	0	3	+	-
9067	G	0	3	+	+
9068	C	1	1	+	+
9072	G	6	7	+	+
9078	C	0	1	+	+
9085	A	1	0	-	-
9089	T	1	0	-	-
9090	C	2	6	+	+
9093	G	0	3	+	+
9094	T	0	1	+	+
9096	C	0	1	+	+
9098	C	0	8	+	+
9099	A	1	0	+	-
9100	G	0	1	+	-
9101	C,G	0	2	+	+
9105	T	0	1	+	-
9115	G	0	1	+	+
9116	C	1	2	+	+
9117	C	0	1	+	+
9123	A	4	11	+	+
9125	A	1	0	-	-
9126	C	3	0	-	+
9127	G	0	2	+	+
9128	C	0	4	+	+
9136	G	1	0	+	-
9139	A	0	1	+	+
9140	A	1	0	-	-
9141	C	1	3	+	+
9142	A	1	3	+	+
9145	A	3	0	+	+
9150	G	1	3	+	+
9151	G	0	1	+	+
9156	G	0	2	+	+
9163	C,A	1	1	+	+
9165	C	0	1	+	+
9178	A	0	1	+	-
9180	G	3	13	+	+
9181	G	0	2	+	+
9182	A	1	0	+	+
9186	A	1	0	-	-
9192	A	1	0	+	+
9195	A	0	1	-	-
9196	A	1	0	+	-
9204	G	0	1	+	-
9209	A	1	0	-	-
9210	G	1	0	+	+
9212	A	1	0	-	-
9217	G	1	0	-	-
9221	G,T	18	35	+	+
9228	C	1	0	-	-
9233	C	0	1	+	+
9237	A	1	0	-	-
9242	G	0	1	+	+
9247	A	4	0	-	-
9248	T	1	0	+	+
9254	G	1	6	+	+
9266	A	1	2	+	+
9267	A	1	0	-	-
9269	T	0	1	+	-
9272	A	1	0	-	-
9278	T	0	1	+	+
9294	A	1	0	-	-
9296	T	1	10	+	+
9299	G	1	1	+	+
9300	A	0	2	+	+
9305	A	3	0	+	+
9317	A	1	0	+	-
9327	G	1	0	+	-
9329	A	1	2	+	+
9335	T	1	0	+	+
9336	G	0	1	+	+
9338	G	0	1	+	+
9343	A	1	0	-	-
9347	G	3	12	+	-
9355	G	1	0	+	+
9365	T	0	2	+	+
9366	T	1	0	+	-
9368	G	0	1	+	+
9371	T	0	2	+	+
9377	G	5	10	+	+
9378	C	1	0	-	-
9380	A	2	4	+	+
9381	T	1	0	-	-
9386	C	0	1	+	+
9387	A	1	0	-	+
9389	G	0	3	+	+
9391	T	0	1	+	+
9393	A	1	0	-	-
9400	A	1	0	-	-
9404	G	1	1	-	-
9405	G,C	2	0	-	-
9407	T	0	1	-	-
9419	T	1	0	-	+
9428	C	1	0	+	+
9438	A	0	1	+	+
9445	A	1	0	-	-
9447	C	1	0	-	-
9449	T	7	21	+	+
9450	A	1	0	-	-
9452	A	0	1	+	+
9468	G	1	2	+	+
9473	C	1	2	-	-
9477	A	14	41	+	+
9488	T	0	1	+	+
9489	A	0	1	+	-
9490	T	0	1	+	+
9494	G	0	1	+	+
9509	C	1	2	+	+
9512	T	0	2	+	+
9518	T	0	1	+	+
9524	G	0	1	+	-
9530	C	1	1	+	+
9531	G	1	1	+	+
9532	T	1	0	-	-
9536	T	0	2	+	+
9540	C	47	333	-	+
9541	C	0	1	-	-
9545	G	10	14	+	+
9548	A	0	21	+	+
9549	T	0	1	-	-
9554	A	6	7	+	+
9557	T	0	1	+	-
9565	A	1	0	-	-
9575	A	2	7	+	+
9581	C	0	1	+	-
9591	A	1	1	+	-
9599	T	0	1	+	-
9610	A	0	1	-	-
9611	T	1	0	+	+
9612	A	2	2	+	+
9613	C	1	0	-	-
9614	G	0	2	+	+
9615	C	2	2	+	+
9620	T,A	0	2	+	-
9621	A	1	0	+	+
9630	A	0	1	+	+
9639	G	1	0	-	-
9643	T	1	0	-	-
9645	A	1	0	-	-
9647	C	0	2	+	+
9650	T	0	1	+	+
9653	C	0	2	+	+
9655	A	1	0	-	+
9659	G	0	1	-	-
9667	G	3	1	+	+
9668	T	1	0	-	+
9682	C	2	15	+	+
9695	A	1	0	+	-
9698	C	3	18	+	+
9701	C	0	2	+	+
9708	C	0	1	+	+
9711	T	1	0	+	+
9714	A	1	0	-	-
9716	C	1	5	+	+
9720	C	1	0	-	-
9722	C	0	1	+	-
9725	C	0	1	+	+
9748	G	1	0	-	-
9752	T	1	0	+	-
9753	C	0	1	-	-
9755	A	3	17	+	+
9758	C	1	2	+	+
9761	T	1	0	+	+
9764	T	0	1	+	+
9777	A	1	0	+	+
9800	C	1	0	+	-
9801	A	0	2	+	+
9804	A	0	2	+	+
9818	T	2	13	+	-
9824	C,A	3	36	+	+
9828	A	0	1	+	-
9836	C	1	0	+	+
9837	A	1	0	-	-
9838	A	1	0	-	-
9845	C	0	1	+	-
9851	T	0	1	+	+
9852	T	0	1	+	-
9856	C	0	1	-	+
9861	C	1	1	+	+
9868	A	7	0	-	-
9869	T	1	0	+	+
9874	C	1	0	-	-
9877	C	1	0	-	-
9891	C	1	0	+	+
9892	T	1	0	-	-
9899	C	0	1	+	+
9903	C	1	1	+	+
9909	C	1	1	+	+
9915	A	1	0	-	-
9918	A	1	0	-	-
9921	A	1	1	+	+
9932	A	5	9	+	+
9933	A	1	0	-	-
9935	C	0	1	+	+
9944	C	0	2	+	+
9947	A	1	5	+	+
9948	A	0	1	+	+
9950	C	15	30	+	+
9957	C	0	1	+	+
9962	A	0	3	+	+
9965	C	1	0	+	+
9966	A	3	5	+	+
9967	C	1	0	-	-
9968	T	0	1	+	+
9971	T	0	2	+	+
9973	C	1	0	-	-
9977	C	1	1	+	+
9983	G	1	0	+	-
10007	C	1	3	+	+
10013	A,T	1	1	-	-
10018	G	2	0	+	-
10031	C	3	7	+	+
10034	C	2	1	+	+
10044	G	3	1	+	+
10069	A	1	0	-	-
10070	A,T	2	0	+	-
10071	C	1	0	+	+
10084	C	2	3	+	+
10086	G	5	20	+	+
10088	T	0	1	+	+
10097	G	2	4	+	+
10098	T,A	2	0	-	-
10101	C	0	2	+	+
10104	T	0	2	+	+
10111	C	1	0	-	-
10114	C	1	0	+	-
10115	C	9	30	+	+
10118	C	1	0	+	-
10121	G	1	0	-	-
10126	A	1	0	-	-
10128	T	0	2	+	-
10136	G	0	1	-	-
10142	T	0	1	+	+
10143	A	1	8	+	+
10148	A	2	0	-	-
10159	T	0	1	+	+
10172	A	1	1	+	+
10178	T	0	1	-	-
10181	T	0	4	+	+
10190	G	1	1	+	-
10196	T	0	1	+	+
10203	A	3	0	+	+
10205	T	0	1	-	+
10208	C	0	1	+	+
10211	T	1	3	+	+
10223	T	0	1	+	+
10232	G	0	1	+	+
10233	A	1	0	-	-
10235	C	0	1	+	+
10236	G	1	0	-	-
10238	C	4	8	+	+
10245	C	0	2	+	+
10248	C	1	0	+	-
10253	C	0	1	+	+
10254	A	1	0	-	-
10256	C	1	1	+	+
10262	G	1	2	+	-
10265	C	0	1	+	+
10268	T	0	1	+	+
10274	C	1	0	+	+
10277	C	4	0	-	-
10289	G	0	1	+	+
10290	A	2	0	-	+
10304	C	2	2	+	+
10307	T	0	1	+	+
10310	A	5	61	+	+
10316	G	0	1	+	+
10320	A	1	4	+	+
10321	C	1	4	+	+
10322	C	0	1	+	+
10325	A	0	7	+	+
10345	C	1	2	+	+
10347	G	1	0	-	+
10352	G	0	1	+	-
10358	G	1	0	+	-
10365	A	1	0	+	-
10370	C	0	2	+	+
10373	A	5	21	+	+
10376	G,T	1	2	+	-
10394	T	1	0	+	+
10397	G	1	0	+	+
10398	G	68	262	-	+
10400	T	27	122	+	+
10407	A	1	0	-	-
10408	C	1	0	-	-
10410	C	1	4	+	+
10411	G	1	0	+	+
10441	A	1	0	-	-
10454	C	0	2	+	+
10457	C	1	0	-	+
10463	C	4	8	+	+
10490	C	1	0	+	-
10493	C	0	2	+	-
10499	G	1	2	+	+
10506	G	0	1	+	+
10525	C	2	0	-	-
10532	G	0	1	+	+
10533	C	1	0	-	-
10535	C	3	7	+	+
10536	A	1	0	-	-
10550	G	2	17	+	+
10557	T	1	0	-	-
10560	T	0	1	+	-
10562	G	0	1	-	-
10586	A	5	16	+	+
10589	A	3	13	+	+
10595	C	0	1	+	+
10597	C	1	0	-	-
10602	G	1	0	-	-
10604	C	2	0	+	+
10607	T	0	1	+	+
10609	C	3	43	+	+
10619	T	1	0	+	+
10631	T	0	1	+	+
10632	C	0	1	+	-
10640	C	1	4	+	+
10644	A	0	1	+	+
10646	A	1	4	+	+
10649	C	0	1	+	+
10652	C	0	1	+	+
10653	A	0	1	+	+
10654	A	1	0	-	-
10655	T	0	1	-	+
10664	T	4	7	-	-
10667	C	3	5	+	+
10669	T	2	0	-	-
10670	T	0	1	+	+
10673	A	1	0	-	-
10679	G	0	2	+	+
10684	A	1	0	-	-
10685	A	3	11	+	+
10688	A	16	41	-	-
10694	G	1	0	+	-
10700	G	0	1	+	-
10705	C	1	0	-	-
10709	C	1	0	+	-
10718	T	0	1	-	-
10727	T	0	1	+	+
10733	T	0	1	+	+
10736	T	0	2	+	-
10750	G	0	2	+	+
10752	A	1	0	-	-
10754	G,C	1	3	+	+
10757	G	0	1	-	-
10768	G	0	1	+	+
10775	A	1	0	+	+
10792	G	1	0	+	+
10793	T	1	0	+	+
10795	G	1	0	-	-
10801	A	0	2	+	+
10802	T	1	0	-	-
10810	C	17	28	-	-
10819	G	11	12	+	+
10822	T	1	1	+	+
10828	C	0	2	+	+
10830	A	1	0	-	-
10834	T	1	1	+	+
10837	T	0	1	+	+
10861	C	0	2	+	+
10868	G	1	0	-	-
10873	C	62	183	-	+
10876	G	1	4	+	+
10891	G	0	1	+	-
10894	T	0	1	+	+
10895	G	1	0	+	-
10899	G	0	1	+	+
10903	T	0	1	+	-
10914	A	2	0	+	-
10915	C	7	13	-	-
10927	C	0	3	+	+
10959	C	1	0	-	-
10963	G	0	1	+	-
10976	T	1	3	+	+
10978	G	1	2	+	+
10993	A	1	2	+	+
10994	A	1	0	-	-
11002	G	5	21	+	+
11011	G	0	1	-	-
11015	G	2	0	+	-
11016	A	2	13	+	+
11017	C	3	2	+	+
11020	G	1	2	+	+
11025	C	2	3	+	+
11026	G	0	1	+	+
11027	C	1	0	-	-
11041	A	2	0	+	-
11043	G	2	0	-	-
11050	C	1	0	+	+
11053	G	0	1	+	+
11057	G	1	0	-	-
11059	T	0	2	+	+
11061	T	1	8	+	+
11065	G	3	3	+	+
11083	G	0	1	+	+
11084	G	0	1	+	+
11087	C	1	0	+	+
[truncated: 1,292 more rows]
