# Supplementary material for: Extraction and annotation of human mitochondrial genomes from 1000 Genomes Whole Exome Sequencing data
Source: BMC Genomics. 2014 May 6;15(Suppl 3):S2. doi: 10.1186/1471-2164-15-S3-S2 (PMC4083402; doi:10.1186/1471-2164-15-S3-S2)
Supplement: Additional File 11 — Non-synonymous changes within analyzed samples. After the haplogroup assignment, 543 non-synonymous variant positions were detected, which do not define the individual haplogroup. Among them, 339 were found as homoplasmic and 309 as heteroplasmic. Heteroplasmic fraction (HF) of missense mismatches and samples ethnicity are reported. [file 1471-2164-15-S3-S2-S11.xlsx]

## Sheet: Sheet1
Additional File 11: Non-synonymous changes within analyzed samples
Sample	Population	Nucleotide Change	Heteroplasmic Fraction
HG01886	ACB	T3308C	1
NA19834	ASW	T3308C	0.9986
NA20289	ASW	T3308C	1
NA20322	ASW	T3308C	1
HG00145	GBR	T3308C	1
HG00554	PUR	T3308C	1
HG01242	PUR	T3308C	1
NA18501	YRI	T3308C	1
NA18868	YRI	T3308C	1
NA18923	YRI	T3308C	1
NA18933	YRI	T3308C	1
NA19131	YRI	T3308C	1
NA19190	YRI	T3308C	1
NA19198	YRI	T3308C	1
NA19210	YRI	T3308C	1
NA19223	YRI	T3308C	1
HG00663	CHS	G3316A	1
HG02049	KHV	G3316A	1
NA19201	YRI	G3316A	0.9873
HG00684	CHS	A3320G	0.28
HG02134	KHV	G3337A	0.5556
HG02380	CDX	T3338C	1
NA18611	CHB	T3338C	1
HG01870	KHV	T3338C	1
NA18868	YRI	T3338C	1
NA19728	MXL	A3349G	1
HG02215	GBR	T3350C	1
HG01522	IBS	G3358A	0.5263
HG02060	KHV	G3380A	0.3143
HG00704	CHS	T3394C	1
HG00338	FIN	T3394C	1
HG02374	CDX	A3395G	1
NA12058	CEU	A3397G	1
HG00693	CHS	T3398C	1
HG02133	KHV	T3398C	1
NA20801	TSI	T3398C	0.9978
NA19712	ASW	G3421A	0.9974
HG00341	FIN	A3434G	0.9429
HG00187	FIN	A3434G	1
HG00271	FIN	A3434G	1
HG00273	FIN	A3434G	1
HG00274	FIN	A3434G	1
NA19160	YRI	G3496A	0.996
NA19088	JPT	C3497T	1
NA18520	YRI	A3505G	1
NA12761	CEU	A3511T	0.9952
HG01462	CLM	A3511G	0.9954
NA18942	JPT	A3520G	1
NA19684	MXL	A3547G	0.9885
NA19681	MXL	A3547G	0.9964
NA19654	MXL	A3547G	1
HG01971	PEL	A3547G	0.9649
HG01973	PEL	A3547G	0.9773
HG01970	PEL	A3547G	1
HG01974	PEL	A3547G	1
HG01079	PUR	A3547G	0.9971
NA20803	TSI	T3548C	1
NA18606	CHB	A3565G	1
HG00249	GBR	A3565G	0.4138
NA18637	CHB	T3593C	1
HG01465	CLM	G3640A	0.4145
HG00232	GBR	G3643A	0.4545
HG02390	CDX	G3736A	1
HG00321	FIN	G3736A	1
HG01880	ACB	G3745A	0.9848
NA19153	YRI	G3745A	0.9954
HG00581	CHS	C3746T	1
HG02014	ACB	A3796T	1
HG02053	ACB	A3796T	1
NA19917	ASW	A3796T	0.9935
NA20281	ASW	A3796T	1
HG00255	GBR	A3796G	1
NA19385	LWK	A3796T	0.9962
NA20864	GIH	A3865G	1
NA20807	TSI	A3865G	1
NA20334	ASW	T3866C	1
NA12413	CEU	T3866C	0.9744
NA19350	LWK	T3866C	1
NA18510	YRI	T3866C	1
NA18856	YRI	T3866C	1
HG01680	IBS	G3935A	0.3939
HG02215	GBR	G3946A	0.3256
HG01438	CLM	C3992T	0.9872
NA12716	CEU	A4012G	1
HG00640	PUR	A4012G	1
HG01079	PUR	A4012G	1
HG01191	PUR	A4012G	1
HG01198	PUR	A4012G	1
NA18605	CHB	C4025T	1
HG02355	CDX	G4048A	1
HG02390	CDX	G4048A	1
HG02401	CDX	G4048A	1
NA18636	CHB	G4048A	0.9787
NA18582	CHB	G4048A	1
NA18638	CHB	G4048A	1
HG00525	CHS	G4048A	1
HG00650	CHS	G4048A	1
HG00689	CHS	G4048A	1
HG00692	CHS	G4048A	1
HG01464	CLM	G4048C	0.96
NA18952	JPT	G4048A	1
HG02031	KHV	G4048A	0.9
HG01871	KHV	G4048A	0.9091
HG02067	KHV	G4048A	0.9412
HG02142	KHV	G4048A	1
NA20863	GIH	C4058T	1
NA21094	GIH	C4058T	1
HG02130	KHV	A4079G	1
HG01990	ACB	A4093G	0.9286
HG02374	CDX	A4093G	1
NA12058	CEU	T4100A	0.3537
NA12058	CEU	T4100C	0.3537
HG00445	CHS	C4102A	1
NA19681	MXL	A4129G	0.9853
HG02070	KHV	A4136G	0.9333
HG02372	CDX	T4216C	1
NA18599	CHB	T4216C	1
HG00614	CHS	T4216C	1
NA20775	TSI	T4216C	1
NA20783	TSI	T4216C	1
NA19116	YRI	T4216C	1
NA19159	YRI	T4216C	1
HG01512	IBS	T4232C	1
HG00640	PUR	T4232C	0.8667
HG01079	PUR	T4232C	1
HG00103	GBR	G4491A	1
HG00263	GBR	G4491A	1
NA19072	JPT	G4491A	1
NA20807	TSI	G4491A	1
HG00584	CHS	G4512A	1
NA19160	YRI	G4560A	1
HG01702	IBS	T4561C	1
NA19835	ASW	G4596A	1
NA20127	ASW	G4596A	1
NA19007	JPT	T4612C	1
NA20864	GIH	A4638G	1
HG02471	ACB	C4654T	1
NA19257	YRI	G4659A	1
NA21090	GIH	A4689G	1
NA21098	GIH	A4689G	1
HG01880	ACB	T4695C	1
HG00530	CHS	A4722G	1
NA20812	TSI	A4722G	1
NA06989	CEU	A4732G	0.9945
NA12348	CEU	A4745T	1
NA18532	CHB	A4767G	1
HG00513	CHS	G4821A	0.3864
HG02360	CDX	A4824G	0.9943
HG01797	CDX	A4824G	1
HG02363	CDX	A4824G	1
HG00478	CHS	A4824G	1
HG01256	CLM	A4824G	1
NA18964	JPT	A4824G	1
NA19664	MXL	A4824G	1
HG01954	PEL	A4824G	1
NA19003	JPT	A4833G	1
NA19771	MXL	A4890G	0.9688
NA20783	TSI	A4917G	0.9806
NA20775	TSI	A4917G	0.9844
NA20809	TSI	G4924A	1
HG00671	CHS	C4936T	1
NA19834	ASW	G5046A	0.9967
NA20289	ASW	G5046A	1
NA20294	ASW	G5046A	1
NA20322	ASW	G5046A	1
HG00554	PUR	G5046A	1
NA19131	YRI	G5046A	0.9722
NA19198	YRI	G5046A	0.9846
NA18501	YRI	G5046A	1
NA18923	YRI	G5046A	1
NA18933	YRI	G5046A	1
NA19190	YRI	G5046A	1
NA19210	YRI	G5046A	1
NA19223	YRI	G5046A	1
NA12342	CEU	T5074C	0.9969
HG01197	PUR	T5074C	0.9474
HG01055	PUR	T5074C	1
HG01896	ACB	T5095C	0.9524
HG02489	ACB	T5095C	1
NA19057	JPT	T5131C	0.7273
NA19138	YRI	T5160C	0.9524
NA19701	ASW	C5178A	0.9977
NA18573	CHB	C5178A	0.9769
HG00657	CHS	C5178A	1
HG01524	IBS	C5191T	1
HG02471	ACB	C5211T	1
NA19143	YRI	C5211T	0.9
NA19119	YRI	C5211T	0.9143
HG02449	ACB	G5262A	0.9688
NA19835	ASW	G5262A	0.9951
NA20291	ASW	G5262A	1
HG00525	CHS	G5262A	1
HG00653	CHS	G5262A	1
HG01374	CLM	G5262A	0.3182
HG01551	CLM	G5262A	1
NA20795	TSI	G5262A	0.9929
NA18909	YRI	G5262A	1
NA12750	CEU	T5277C	0.9091
NA18606	CHB	T5277C	1
NA18573	CHB	A5301G	0.9487
NA18599	CHB	A5301G	1
HG00657	CHS	A5301G	1
NA19054	JPT	A5301G	1
HG00264	GBR	T5302C	1
NA18608	CHB	A5319G	0.971
HG00186	FIN	A5319T	1
HG00339	FIN	A5319T	1
NA21143	GIH	A5319G	1
NA18870	YRI	C5331A	1
NA19197	YRI	C5331A	1
NA19072	JPT	C5424T	1
HG02053	ACB	G5460A	1
NA20276	ASW	G5460A	1
NA20281	ASW	G5460A	1
HG02355	CDX	G5460A	1
HG02390	CDX	G5460A	1
HG02401	CDX	G5460A	1
NA12891	CEU	G5460A	1
NA18636	CHB	G5460A	0.9896
NA18543	CHB	G5460A	1
NA18582	CHB	G5460A	1
NA18621	CHB	G5460A	1
NA18638	CHB	G5460A	1
HG00692	CHS	G5460A	0.9688
HG00650	CHS	G5460A	0.9833
HG00689	CHS	G5460A	0.9861
HG00525	CHS	G5460A	1
HG00614	CHS	G5460A	1
HG00663	CHS	G5460A	1
NA18952	JPT	G5460A	1
NA19081	JPT	G5460A	1
HG02031	KHV	G5460A	1
HG02048	KHV	G5460A	1
HG02050	KHV	G5460A	1
HG02067	KHV	G5460A	1
NA19328	LWK	G5460A	1
NA19350	LWK	G5460A	1
NA19385	LWK	G5460A	1
NA18510	YRI	G5460A	1
NA18907	YRI	G5460A	1
NA19137	YRI	G5460A	1
NA12282	CEU	C5463T	1
NA19770	MXL	T5494G	0.9
HG00100	GBR	A5496G	0.9983
HG00113	GBR	A5496G	1
HG01085	PUR	A5502G	0.4848
NA11892	CEU	G5913A	1
NA19327	LWK	G5913A	1
HG00702	CHS	G5970A	0.5357
NA18909	YRI	G5979A	1
NA18545	CHB	G6018A	1
NA19909	ASW	A6040G	0.9898
NA18623	CHB	T6112C	0.9923
NA19712	ASW	G6150A	0.9959
NA12776	CEU	C6228A	0.7292
NA12776	CEU	C6228T	0.7292
HG01248	PUR	G6249A	1
NA19257	YRI	G6249A	1
NA19712	ASW	T6253C	0.9979
HG01795	CDX	T6253C	0.9756
HG02391	CDX	T6253C	1
NA18573	CHB	T6253C	0.9609
HG02137	KHV	T6253C	1
HG01047	PUR	T6253C	1
HG01182	PUR	T6253C	1
HG01870	KHV	G6261A	0.75
NA20783	TSI	G6261A	0.9993
NA20758	TSI	G6261A	1
NA19238	YRI	G6261A	1
HG02014	ACB	G6267A	0.8
NA19908	ASW	G6267A	0.9934
NA12413	CEU	G6267A	1
HG01354	CLM	T6286C	1
HG00346	FIN	C6340T	1
HG01167	PUR	G6364A	0.3
HG00557	CHS	G6366A	1
HG00107	GBR	G6366A	0.3333
NA18909	YRI	G6366A	1
NA12760	CEU	A6408G	1
NA20770	TSI	C6445T	0.9898
NA20828	TSI	G6465A	1
NA20348	ASW	G6480A	0.9833
NA20322	ASW	G6480A	1
NA20344	ASW	G6480A	1
NA20346	ASW	G6480A	1
NA06989	CEU	T6481C	0.9954
NA18945	JPT	T6481C	0.8889
NA19209	YRI	T6481C	1
NA12750	CEU	C6489A	0.9792
NA12718	CEU	G6516A	0.8727
NA18609	CHB	G6570T	1
NA21103	GIH	A6663G	1
NA18868	YRI	A6663G	1
HG02395	CDX	T6844A	0.8
HG01799	CDX	G6852A	1
NA18974	JPT	T6941A	0.6923
NA20787	TSI	G6951A	0.9894
NA19700	ASW	T6987G	0.9968
HG01536	IBS	G7041A	0.9123
NA19747	MXL	T7084C	0.9375
NA12347	CEU	T7110A	0.2571
NA12347	CEU	T7110C	0.2571
HG00704	CHS	G7119A	1
HG02014	ACB	A7146G	0.7143
HG01986	ACB	A7146G	1
HG01990	ACB	A7146G	1
HG02053	ACB	A7146G	1
NA19834	ASW	A7146G	0.8148
NA19703	ASW	A7146G	0.8261
NA19909	ASW	A7146G	0.8261
NA19713	ASW	A7146G	0.8421
NA19712	ASW	A7146G	0.8571
NA20313	ASW	A7146G	0.8866
NA20289	ASW	A7146G	0.8889
NA19914	ASW	A7146G	0.9211
NA19904	ASW	A7146G	0.95
NA19916	ASW	A7146G	0.95
NA19917	ASW	A7146G	0.9583
NA19985	ASW	A7146G	0.9688
NA20281	ASW	A7146G	1
NA20282	ASW	A7146G	1
NA20322	ASW	A7146G	1
NA20334	ASW	A7146G	1
NA20336	ASW	A7146G	1
NA20341	ASW	A7146G	1
NA19311	LWK	A7146G	0.9474
NA19328	LWK	A7146G	1
NA19350	LWK	A7146G	1
NA19385	LWK	A7146G	1
HG00554	PUR	A7146G	1
HG00740	PUR	A7146G	1
NA20753	TSI	A7146G	1
NA19206	YRI	A7146G	0.9412
NA18923	YRI	A7146G	0.9545
NA19198	YRI	A7146G	0.9643
NA18498	YRI	A7146G	1
NA18510	YRI	A7146G	1
NA18861	YRI	A7146G	1
NA18917	YRI	A7146G	1
NA18924	YRI	A7146G	1
NA18933	YRI	A7146G	1
NA19131	YRI	A7146G	1
NA19137	YRI	A7146G	1
NA19207	YRI	A7146G	1
NA19210	YRI	A7146G	1
NA19223	YRI	A7146G	1
NA06984	CEU	A7158G	0.9988
NA19144	YRI	A7158G	0.9423
HG00137	GBR	T7159C	1
HG01682	IBS	T7242A	0.5849
HG01682	IBS	T7242C	0.5849
HG01816	CDX	T7258C	1
HG02238	IBS	T7258C	1
NA12843	CEU	G7269A	0.9972
NA18606	CHB	G7269A	1
HG01465	CLM	G7269A	0.9905
HG01488	CLM	G7269A	0.998
HG01494	CLM	G7269A	1
HG01498	CLM	G7269A	1
HG01550	CLM	G7269A	1
NA18952	JPT	G7269A	1
HG01804	CDX	T7270C	1
NA18942	JPT	T7270C	1
NA20801	TSI	A7353G	1
HG01811	CDX	G7356A	0.6207
HG00437	CHS	T7357C	1
NA19457	LWK	T7372C	0.9903
HG02014	ACB	T7389C	0.9091
HG01886	ACB	T7389C	1
NA19834	ASW	T7389C	0.9942
NA20281	ASW	T7389C	1
NA20289	ASW	T7389C	1
HG02395	CDX	T7389C	1
NA19385	LWK	T7389C	1
HG01242	PUR	T7389C	1
NA18501	YRI	T7389C	1
NA19131	YRI	T7389C	1
NA19190	YRI	T7389C	1
NA19198	YRI	T7389C	1
NA19210	YRI	T7389C	1
NA19223	YRI	T7389C	1
HG00136	GBR	C7397A	0.4324
NA18557	CHB	G7419A	0.3636
NA20581	TSI	T7440A	0.4091
NA20581	TSI	T7440C	0.4091
HG00543	CHS	G7595A	0.2857
HG00653	CHS	G7598A	1
NA18504	YRI	G7598A	1
NA18916	YRI	G7598A	1
NA20792	TSI	T7657A	0.6378
NA19076	JPT	C7665T	1
NA11933	CEU	A7673G	1
HG02390	CDX	C7681A	1
NA19703	ASW	T7686C	0.9754
NA20805	TSI	T7692C	1
NA20778	TSI	A7746G	0.9864
NA18623	CHB	G7757A	1
NA19732	MXL	A7766G	1
HG01188	PUR	G7775A	0.6066
NA19079	JPT	A7796G	1
HG00451	CHS	G7805A	1
NA19385	LWK	G7805A	1
NA18861	YRI	G7805A	1
NA19256	YRI	G7805A	1
HG01437	CLM	C7808T	0.96
HG01047	PUR	T7842C	1
NA19256	YRI	A7844G	1
HG00864	CDX	G7853A	1
HG02355	CDX	G7853A	1
HG02390	CDX	G7853A	1
HG02401	CDX	G7853A	1
NA18582	CHB	G7853A	1
NA18636	CHB	G7853A	1
NA18638	CHB	G7853A	1
HG00525	CHS	G7853A	1
HG00650	CHS	G7853A	1
HG00689	CHS	G7853A	1
HG00692	CHS	G7853A	1
NA18952	JPT	G7853A	1
HG02031	KHV	G7853A	1
HG02048	KHV	G7853A	1
HG02067	KHV	G7853A	1
NA19257	YRI	G7859A	1
NA18636	CHB	A7916G	0.4022
HG00326	FIN	G7925A	0.328
NA19160	YRI	G8009A	0.9706
HG00190	FIN	T8022C	1
HG01990	ACB	G8027A	0.913
HG01986	ACB	G8027A	1
HG02014	ACB	G8027A	1
HG02053	ACB	G8027A	1
NA19917	ASW	G8027A	0.9953
NA19712	ASW	G8027A	1
NA20281	ASW	G8027A	1
HG02395	CDX	G8027A	1
HG01256	CLM	G8027A	1
HG01389	CLM	G8027A	1
HG01872	KHV	G8027A	0.6364
NA19385	LWK	G8027A	1
NA19664	MXL	G8027A	0.9949
NA19256	YRI	G8027A	1
HG01874	KHV	T8047A	0.7143
NA18910	YRI	G8060A	0.5897
NA19062	JPT	T8063A	0.2889
HG02058	KHV	A8384G	1
HG02260	PEL	G8387A	1
NA18870	YRI	G8387A	1
NA19197	YRI	G8387A	1
HG02137	KHV	T8388C	1
HG00133	GBR	T8412C	1
NA19701	ASW	C8414T	0.9925
HG01800	CDX	T8433C	1
NA21100	GIH	T8451C	0.9744
NA18632	CHB	A8459G	0.9444
NA19328	LWK	A8460G	1
HG01097	PUR	A8460G	0.9444
HG01104	PUR	A8460G	0.9545
HG00637	PUR	A8460G	1
HG01060	PUR	A8460G	1
HG01082	PUR	A8460G	1
HG01107	PUR	A8460G	1
HG01177	PUR	A8460G	1
NA20313	ASW	C8468A	0.6757
HG01685	IBS	T8469A	0.4762
HG01685	IBS	T8469C	0.4762
HG01506	IBS	T8504C	1
NA19901	ASW	A8527G	0.925
HG00342	FIN	A8537G	1
NA21142	GIH	C8553T	1
HG01462	CLM	G8557A	0.9931
NA21101	GIH	G8557A	1
HG00258	GBR	C8558T	0.9737
NA18519	YRI	C8562T	1
NA18964	JPT	A8563G	1
NA19067	JPT	A8563G	1
HG01597	KHV	A8563G	1
NA18510	YRI	A8566G	0.9946
NA19137	YRI	A8566G	1
NA19788	MXL	T8567C	0.9583
NA19780	MXL	T8567C	1
HG01812	CDX	G8572A	0.9545
NA18634	CHB	G8572A	1
NA19057	JPT	G8572A	0.52
NA12272	CEU	G8573A	0.9961
HG01437	CLM	G8573A	1
HG00864	CDX	G8584A	1
NA18538	CHB	G8584A	1
NA18548	CHB	G8584A	1
HG00436	CHS	G8584A	1
HG00708	CHS	G8584A	1
NA18868	YRI	G8584A	1
HG02489	ACB	G8587A	1
NA19172	YRI	T8612C	0.8
HG00253	GBR	G8616T	1
NA20294	ASW	T8618C	0.95
NA19664	MXL	T8639C	0.9881
NA19660	MXL	T8639C	0.9885
NA19685	MXL	T8639C	0.9922
NA18942	JPT	T8654C	0.9677
NA19663	MXL	T8654C	0.9759
HG01886	ACB	C8655A	0.6667
NA20281	ASW	C8657T	1
HG02398	CDX	A8659G	1
NA18632	CHB	A8659G	0.9688
NA19914	ASW	T8668C	0.9935
HG01389	CLM	T8668C	1
NA12340	CEU	T8681C	0.9943
NA18565	CHB	A8683G	1
NA18538	CHB	C8684T	1
NA19316	LWK	C8684T	1
HG02014	ACB	A8701G	0.7273
NA20281	ASW	A8701G	1
NA20334	ASW	A8701G	1
NA20336	ASW	A8701G	1
HG01794	CDX	A8701G	1
NA19062	JPT	A8701G	0.6042
NA19057	JPT	A8701G	0.6491
NA19328	LWK	A8701G	1
NA19385	LWK	A8701G	1
HG01176	PUR	A8701G	1
NA18501	YRI	A8701G	1
NA18511	YRI	A8701G	1
NA18517	YRI	A8701G	1
NA18861	YRI	A8701G	1
NA18870	YRI	A8701G	1
NA19147	YRI	A8701G	1
NA19197	YRI	A8701G	1
NA19207	YRI	A8701G	1
NA19210	YRI	A8701G	1
NA19223	YRI	A8701G	1
NA19225	YRI	A8701G	1
HG00530	CHS	T8705C	1
HG01676	IBS	T8744A	0.4474
HG01676	IBS	T8744C	0.4474
NA12830	CEU	T8756C	0.9792
NA20289	ASW	T8762A	0.7273
NA20289	ASW	T8762C	0.7273
NA19664	MXL	C8785G	0.9942
NA19685	MXL	C8785G	0.9949
NA19660	MXL	C8785G	1
HG01256	CLM	C8794T	1
NA18964	JPT	C8794T	1
NA19664	MXL	C8794T	0.9944
HG01954	PEL	C8794T	1
HG02051	ACB	A8842G	0.9167
NA19982	ASW	G8854A	1
HG01757	IBS	G8857A	1
HG02390	CDX	A8860C	1
HG00233	GBR	T8870C	1
HG01597	KHV	T8870C	1
NA20863	GIH	A8887G	1
NA21094	GIH	A8887G	1
HG01256	CLM	G8896A	1
HG01495	CLM	G8896A	1
NA19350	LWK	G8896A	1
NA18608	CHB	A8906G	1
HG00276	FIN	A8923G	1
HG00375	FIN	A8923G	1
NA19901	ASW	C8932T	1
NA18520	YRI	C8932T	1
HG00119	GBR	C8935T	1
NA19713	ASW	T8939C	0.8846
NA19985	ASW	T8939C	1
NA19655	MXL	G8950A	0.9721
NA20815	TSI	A8968G	0.3347
NA12891	CEU	T8975C	1
NA12830	CEU	A8986G	0.9947
HG02298	PEL	T8987C	1
NA11920	CEU	G8989A	1
NA19238	YRI	T8999C	1
NA12399	CEU	A9007G	1
NA20812	TSI	A9007G	1
HG00276	FIN	G9025A	1
NA18545	CHB	G9026A	0.2941
NA20818	TSI	A9041G	1
HG01879	ACB	G9053A	1
HG02470	ACB	G9053A	1
HG01811	CDX	G9053A	0.9844
HG02385	CDX	G9053A	1
NA18916	YRI	G9053A	1
NA11892	CEU	G9055A	1
HG01440	CLM	G9055A	0.9935
HG01112	CLM	G9055A	1
HG01251	CLM	G9055A	1
HG00101	GBR	G9055A	1
NA21092	GIH	G9055A	1
HG01685	IBS	G9055A	1
HG01051	PUR	G9055A	1
NA19256	YRI	A9058G	1
HG01804	CDX	G9064A	1
HG01812	CDX	G9064A	1
HG01879	ACB	A9067G	1
HG02470	ACB	A9067G	1
NA18916	YRI	A9067G	1
NA19921	ASW	T9098C	1
HG01354	CLM	T9098C	1
HG01073	PUR	T9098C	1
HG01095	PUR	T9098C	1
NA18916	YRI	T9098C	1
NA19189	YRI	T9098C	1
HG01353	CLM	C9099A	0.4737
HG02070	KHV	A9100G	1
NA12347	CEU	T9101C	1
HG02069	KHV	T9101G	1
HG00250	GBR	A9115G	1
NA20863	GIH	T9116C	1
NA21094	GIH	T9116C	1
HG02377	CDX	A9127G	1
HG00463	CHS	A9127G	1
NA18910	YRI	T9128C	1
NA19713	ASW	G9142A	0.9952
NA19985	ASW	G9142A	1
HG00123	GBR	G9142A	1
HG00273	FIN	G9145A	0.4375
HG02409	CDX	A9151G	1
NA19201	YRI	G9163A	1
HG02134	KHV	G9178A	1
NA20588	TSI	A9181G	1
NA18510	YRI	A9181G	1
NA18510	YRI	C9195A	1
NA18488	YRI	G9196A	0.9959
NA20770	TSI	A9210G	0.9858
NA19711	ASW	T9228C	0.9259
NA18634	CHB	G9300A	1
NA19651	MXL	A9327G	0.9842
HG01985	ACB	A9355G	0.9868
HG01985	ACB	A9366T	0.9912
HG00614	CHS	T9405A	0.4211
HG00614	CHS	T9405C	0.4211
HG00100	GBR	A9468G	1
HG00113	GBR	A9468G	1
HG02471	ACB	G9477A	1
NA06984	CEU	G9477A	0.9968
NA06989	CEU	G9477A	1
NA12843	CEU	G9477A	1
HG00114	GBR	G9477A	1
HG00116	GBR	G9477A	1
NA19679	MXL	G9477A	1
NA19119	YRI	G9477A	0.8627
NA19143	YRI	G9477A	1
HG00125	GBR	G9489A	1
HG02142	KHV	C9490T	1
HG01801	CDX	A9531G	1
NA12341	CEU	A9531G	0.998
NA18553	CHB	C9532A	0.2908
NA18553	CHB	C9532T	0.2908
NA19057	JPT	T9540A	0.7485
HG00186	FIN	T9541C	1
HG01915	ACB	C9549T	1
HG01440	CLM	G9591A	0.9934
HG01537	IBS	G9591A	1
HG02291	PEL	C9610A	1
NA19057	JPT	G9612A	0.8416
HG01055	PUR	G9612A	1
HG01197	PUR	G9612A	1
HG00337	FIN	G9645A	0.5616
HG01254	CLM	T9682C	1
HG01353	CLM	T9682C	1
HG01360	CLM	T9682C	1
HG01366	CLM	T9682C	1
HG01390	CLM	T9682C	1
HG01455	CLM	T9682C	1
HG01494	CLM	T9682C	1
HG01497	CLM	T9682C	1
HG01498	CLM	T9682C	1
HG02292	PEL	T9682C	1
HG00501	CHS	T9720A	0.2885
HG00501	CHS	T9720C	0.2885
NA20356	ASW	G9753C	1
HG02147	PEL	G9801A	1
NA18510	YRI	G9801A	1
NA18944	JPT	G9804A	1
NA19749	MXL	G9804A	1
HG01365	CLM	G9828A	1
HG01518	IBS	T9836A	0.52
HG00651	CHS	T9856C	1
NA19917	ASW	T9861C	0.9756
NA18553	CHB	T9861C	1
NA18942	JPT	T9874A	0.325
NA18942	JPT	T9874C	0.325
HG00133	GBR	T9909C	1
HG01762	IBS	G9921A	0.9955
HG02053	ACB	G9948A	1
HG01986	ACB	G9966A	1
HG01990	ACB	G9966A	1
HG01389	CLM	G9966A	1
NA19669	MXL	G9966A	0.9978
NA20775	TSI	G9966A	1
NA18519	YRI	G9966A	0.9985
NA19712	ASW	T10071A	0.625
NA19917	ASW	T10084C	0.9931
HG02471	ACB	A10086G	1
HG01205	PUR	A10086G	1
NA19119	YRI	A10086G	0.9898
NA19107	YRI	A10086G	1
NA19143	YRI	A10086G	1
NA19819	ASW	G10098T	0.9965
NA12342	CEU	G10098A	0.9978
HG02449	ACB	G10143A	1
HG02489	ACB	G10143A	1
NA19625	ASW	G10143A	1
HG01509	IBS	G10143A	1
NA18510	YRI	G10143A	1
NA18856	YRI	G10143A	1
HG02478	ACB	G10203A	0.9367
NA20786	TSI	A10236G	0.9977
NA19720	MXL	G10254A	0.2724
HG02053	ACB	T10321C	1
NA19917	ASW	T10321C	0.9914
NA19712	ASW	T10321C	1
NA20281	ASW	T10321C	1
NA19385	LWK	T10321C	1
NA18638	CHB	T10345C	1
NA18952	JPT	T10345C	1
NA20336	ASW	A10398G	0.8571
NA19985	ASW	A10398G	1
NA20281	ASW	A10398G	1
NA20334	ASW	A10398G	1
HG01813	CDX	A10398G	1
HG01815	CDX	A10398G	1
HG02250	CDX	A10398G	1
HG02351	CDX	A10398G	1
HG02353	CDX	A10398G	1
HG02372	CDX	A10398G	1
HG02373	CDX	A10398G	1
HG02381	CDX	A10398G	1
HG02386	CDX	A10398G	1
HG02387	CDX	A10398G	1
NA18555	CHB	A10398G	1
NA18564	CHB	A10398G	1
HG00418	CHS	A10398G	1
HG00427	CHS	A10398G	1
HG00449	CHS	A10398G	1
HG00458	CHS	A10398G	1
HG00513	CHS	A10398G	1
HG00536	CHS	A10398G	1
HG00542	CHS	A10398G	1
HG00543	CHS	A10398G	1
HG00653	CHS	A10398G	1
HG00690	CHS	A10398G	1
HG00708	CHS	A10398G	1
HG01254	CLM	A10398G	1
HG01497	CLM	A10398G	1
HG00253	GBR	A10398G	0.9459
HG01685	IBS	A10398G	1
NA18971	JPT	A10398G	1
NA18974	JPT	A10398G	1
HG02026	KHV	A10398G	1
NA19328	LWK	A10398G	1
NA19385	LWK	A10398G	1
NA19717	MXL	A10398G	0.0218
NA19716	MXL	A10398G	0.7407
HG01051	PUR	A10398G	1
HG01176	PUR	A10398G	1
HG01242	PUR	A10398G	1
NA20772	TSI	A10398G	0.9851
NA20796	TSI	A10398G	1
NA18501	YRI	A10398G	0.9231
NA18511	YRI	A10398G	1
NA18517	YRI	A10398G	1
NA18861	YRI	A10398G	1
NA18870	YRI	A10398G	1
NA19147	YRI	A10398G	1
NA19197	YRI	A10398G	1
NA19207	YRI	A10398G	1
NA19210	YRI	A10398G	1
NA19223	YRI	A10398G	1
NA19225	YRI	A10398G	1
HG00672	CHS	T10609C	1
HG00708	CHS	T10609C	1
HG01873	KHV	T10609C	0.8889
HG01631	IBS	G10644A	1
HG00707	CHS	G10653A	1
HG02371	CDX	A10750G	1
HG00244	GBR	A10750G	1
HG01971	PEL	A10899G	1
NA12287	CEU	T10959A	0.2708
NA12287	CEU	T10959C	0.2708
NA19206	YRI	A11015G	0.9912
NA18498	YRI	A11015G	0.9956
NA19835	ASW	G11016A	1
HG02399	CDX	G11016A	1
HG01256	CLM	G11016A	1
HG00190	FIN	G11016A	1
NA20807	TSI	G11016A	1
HG02373	CDX	C11061T	0.9744
HG02250	CDX	C11061T	1
HG02353	CDX	C11061T	1
HG02381	CDX	C11061T	1
NA18555	CHB	C11061T	1
NA18564	CHB	C11061T	1
HG00513	CHS	C11061T	1
HG00536	CHS	C11061T	1
NA18541	CHB	G11150A	1
HG00543	CHS	C11151T	1
NA19328	LWK	A11172G	1
NA19684	MXL	C11177T	0.9916
NA19681	MXL	C11177T	0.9961
NA19654	MXL	C11177T	0.9973
HG01971	PEL	C11177T	0.8571
HG01973	PEL	C11177T	1
HG01974	PEL	C11177T	1
HG01079	PUR	C11177T	0.999
NA20787	TSI	C11177T	0.9955
HG01334	GBR	T11204C	1
NA20772	TSI	T11204C	0.9649
NA20796	TSI	T11204C	1
NA18634	CHB	T11253C	1
HG01519	IBS	G11274A	0.3046
HG01678	IBS	T11286C	0.8571
NA18553	CHB	T11318C	1
HG00533	CHS	A11360G	0.9952
NA19654	MXL	T11617A	0.2998
NA18635	CHB	G11648A	0.3699
NA19712	ASW	A11654G	1
HG01795	CDX	A11654G	1
HG02050	KHV	G11696A	1
HG00584	CHS	T11700A	0.4267
HG00584	CHS	T11700C	0.4267
NA18976	JPT	T11823A	0.2941
NA18976	JPT	T11823C	0.2941
HG00261	GBR	A11933T	0.9752
HG01799	CDX	G11963A	1
NA19313	LWK	G11963A	1
NA18548	CHB	G11969A	1
HG00254	GBR	G11969A	1
HG01530	IBS	G11969A	1
HG00689	CHS	T12005C	0.973
NA19317	LWK	T12005C	0.2546
NA18950	JPT	A12017G	1
NA18530	CHB	A12026G	1
NA19054	JPT	A12026G	0.9991
NA19327	LWK	C12092A	1
NA19000	JPT	C12123T	1
HG00451	CHS	A12337T	1
NA18560	CHB	T12338C	0.9984
NA18609	CHB	T12338C	1
NA18624	CHB	T12338C	1
HG02050	KHV	T12338C	1
HG02131	KHV	T12338C	1
NA19681	MXL	C12346T	0.9906
NA12347	CEU	A12358G	1
NA19171	YRI	A12358G	1
HG02058	KHV	A12361G	0.9615
HG01521	IBS	A12373G	1
HG00273	FIN	A12397G	1
HG00274	FIN	A12397G	1
HG00261	GBR	A12397G	0.9932
NA19054	JPT	C12398T	1
NA06989	CEU	G12406A	1
HG00672	CHS	G12406A	1
HG01873	KHV	G12406A	1
NA20805	TSI	G12406A	0.9961
HG01102	PUR	G12454A	0.9545
HG01190	PUR	G12454A	0.9888
HG01048	PUR	G12454A	1
HG01069	PUR	G12454A	1
HG01072	PUR	G12454A	1
NA19652	MXL	A12530G	0.9942
HG02292	PEL	C12535T	1
HG02151	CDX	G12541A	0.987
HG01808	CDX	G12541A	1
HG02471	ACB	A12544G	1
NA19761	MXL	A12544G	1
NA12775	CEU	G12572A	0.3636
HG00244	GBR	T12599C	0.993
HG02450	ACB	A12634G	0.9961
NA19119	YRI	A12634G	0.9795
NA19057	JPT	C12705A	0.297
NA19062	JPT	C12705A	0.4222
NA19144	YRI	C12705A	0.7143
NA20340	ASW	A12715G	1
NA20332	ASW	C12726A	0.7
NA18624	CHB	G12773A	0.4773
HG02379	CDX	G12775A	0.5333
NA19328	LWK	G12775A	0.4808
HG02390	CDX	T12811C	0.9355
HG02355	CDX	T12811C	1
HG02401	CDX	T12811C	1
NA18582	CHB	T12811C	0.9773
NA18636	CHB	T12811C	0.9804
NA18638	CHB	T12811C	0.9946
HG00689	CHS	T12811C	0.9841
HG00525	CHS	T12811C	1
HG00650	CHS	T12811C	1
HG00692	CHS	T12811C	1
NA18952	JPT	T12811C	1
HG02048	KHV	T12811C	0.92
HG02031	KHV	T12811C	0.9512
HG01871	KHV	T12811C	1
HG02057	KHV	T12811C	1
HG02067	KHV	T12811C	1
NA12751	CEU	A12812G	0.9394
HG01873	KHV	G12820A	0.7692
HG00463	CHS	T12842C	1
HG02250	CDX	A12950G	1
HG02353	CDX	A12950G	1
HG02373	CDX	A12950G	1
HG02381	CDX	A12950G	1
NA18555	CHB	A12950G	1
NA18564	CHB	A12950G	1
HG00513	CHS	A12950G	1
HG00536	CHS	A12950G	1
NA19000	JPT	G13069A	0.3182
HG02478	ACB	A13105G	0.8772
HG02471	ACB	A13105G	0.9778
HG01879	ACB	A13105G	1
HG01914	ACB	A13105G	1
HG01986	ACB	A13105G	1
HG01990	ACB	A13105G	1
HG02012	ACB	A13105G	1
HG02014	ACB	A13105G	1
HG02053	ACB	A13105G	1
HG02450	ACB	A13105G	1
HG02470	ACB	A13105G	1
NA19707	ASW	A13105G	0.866
NA20278	ASW	A13105G	0.9667
NA19985	ASW	A13105G	0.9778
NA20313	ASW	A13105G	0.9787
NA20341	ASW	A13105G	0.9831
NA19920	ASW	A13105G	0.9852
NA19713	ASW	A13105G	0.9867
NA19712	ASW	A13105G	0.9909
NA19834	ASW	A13105G	0.9935
NA19917	ASW	A13105G	0.9944
NA19914	ASW	A13105G	0.9946
NA19703	ASW	A13105G	0.9967
NA19921	ASW	A13105G	0.9972
NA19916	ASW	A13105G	0.9975
NA19704	ASW	A13105G	1
NA19904	ASW	A13105G	1
NA19909	ASW	A13105G	1
NA20281	ASW	A13105G	1
NA20282	ASW	A13105G	1
NA20289	ASW	A13105G	1
NA20294	ASW	A13105G	1
NA20296	ASW	A13105G	1
NA20317	ASW	A13105G	1
NA20322	ASW	A13105G	1
NA20334	ASW	A13105G	1
NA20336	ASW	A13105G	1
HG01811	CDX	A13105G	1
HG02389	CDX	A13105G	1
NA12045	CEU	A13105G	1
NA12751	CEU	A13105G	1
NA18605	CHB	A13105G	1
HG00614	CHS	A13105G	1
HG00704	CHS	A13105G	1
HG01389	CLM	A13105G	1
HG01456	CLM	A13105G	1
NA21090	GIH	A13105G	1
HG01761	IBS	A13105G	0.9702
HG01519	IBS	A13105G	1
NA19074	JPT	A13105G	1
NA19311	LWK	A13105G	1
NA19316	LWK	A13105G	1
NA19317	LWK	A13105G	1
NA19321	LWK	A13105G	1
NA19324	LWK	A13105G	1
NA19327	LWK	A13105G	1
NA19328	LWK	A13105G	1
NA19331	LWK	A13105G	1
NA19334	LWK	A13105G	1
NA19338	LWK	A13105G	1
NA19346	LWK	A13105G	1
NA19347	LWK	A13105G	1
NA19350	LWK	A13105G	1
NA19380	LWK	A13105G	1
NA19385	LWK	A13105G	1
NA19472	LWK	A13105G	1
NA19473	LWK	A13105G	1
HG01242	PUR	A13105G	0.9655
HG00554	PUR	A13105G	0.9714
HG00739	PUR	A13105G	1
HG00740	PUR	A13105G	1
HG01176	PUR	A13105G	1
HG01205	PUR	A13105G	1
HG01247	PUR	A13105G	1
NA20753	TSI	A13105G	1
NA19144	YRI	A13105G	0.925
NA19137	YRI	A13105G	0.96
NA19143	YRI	A13105G	0.9688
NA19204	YRI	A13105G	0.9737
NA19153	YRI	A13105G	0.9892
NA18498	YRI	A13105G	1
NA18499	YRI	A13105G	1
NA18501	YRI	A13105G	1
NA18510	YRI	A13105G	1
NA18858	YRI	A13105G	1
NA18861	YRI	A13105G	1
NA18871	YRI	A13105G	1
NA18907	YRI	A13105G	1
NA18916	YRI	A13105G	1
NA18917	YRI	A13105G	1
NA18923	YRI	A13105G	1
NA18924	YRI	A13105G	1
NA18933	YRI	A13105G	1
NA18934	YRI	A13105G	1
NA19098	YRI	A13105G	1
NA19107	YRI	A13105G	1
NA19119	YRI	A13105G	1
NA19131	YRI	A13105G	1
NA19190	YRI	A13105G	1
NA19198	YRI	A13105G	1
NA19206	YRI	A13105G	1
NA19207	YRI	A13105G	1
NA19210	YRI	A13105G	1
NA19223	YRI	A13105G	1
NA19256	YRI	A13105G	1
NA19257	YRI	A13105G	1
NA19835	ASW	G13135A	0.9954
NA18603	CHB	G13135A	1
HG00243	GBR	G13135A	1
NA21141	GIH	G13145A	1
HG02058	KHV	G13145A	1
HG02292	PEL	A13153G	0.9882
NA07037	CEU	G13201A	0.3243
NA20544	TSI	G13204A	1
NA19703	ASW	A13276G	0.9783
NA19904	ASW	A13276G	0.9909
NA19713	ASW	A13276G	1
NA19985	ASW	A13276G	1
NA20334	ASW	A13276G	1
NA20336	ASW	A13276G	1
NA19327	LWK	A13276G	0.9688
NA19311	LWK	A13276G	1
NA19328	LWK	A13276G	1
NA19350	LWK	A13276G	1
NA18510	YRI	A13276G	0.9977
NA18861	YRI	A13276G	1
NA19137	YRI	A13276G	1
HG00261	GBR	G13333A	0.3125
HG00581	CHS	G13477A	1
HG00155	GBR	A13528G	1
HG00452	CHS	C13547T	1
NA20792	TSI	G13552A	1
NA19197	YRI	G13552A	0.9402
NA12761	CEU	G13558A	0.3944
NA12761	CEU	G13558T	0.3944
HG01389	CLM	T13577A	0.6471
HG01389	CLM	T13577C	0.6471
HG01079	PUR	G13634A	0.3674
NA06989	CEU	A13637G	0.9992
HG00116	GBR	A13637G	0.9955
HG00114	GBR	A13637G	1
HG01438	CLM	T13646A	0.9864
HG01794	CDX	A13651G	1
NA18504	YRI	A13661G	0.9967
NA12340	CEU	T13674A	0.3262
NA12830	CEU	A13676G	0.9383
HG02250	CDX	A13681G	1
HG02353	CDX	A13681G	1
HG02373	CDX	A13681G	1
HG02381	CDX	A13681G	1
NA18555	CHB	A13681G	1
NA18564	CHB	A13681G	1
HG00513	CHS	A13681G	1
HG00536	CHS	A13681G	1
NA19063	JPT	A13681G	1
NA19759	MXL	A13681G	1
NA19835	ASW	G13708A	0.9958
NA18560	CHB	G13708A	1
NA18566	CHB	G13708A	1
NA18609	CHB	G13708A	1
NA18624	CHB	G13708A	1
HG00620	CHS	G13708A	1
HG00318	FIN	G13708A	1
HG00328	FIN	G13708A	1
HG00255	GBR	G13708A	0.9981
HG02050	KHV	G13708A	1
HG02131	KHV	G13708A	1
HG00640	PUR	G13708A	1
HG01079	PUR	G13708A	1
HG01191	PUR	G13708A	1
HG01198	PUR	G13708A	1
NA20828	TSI	G13708A	1
NA19835	ASW	G13711A	0.9971
HG01982	PEL	G13711A	1
NA19153	YRI	G13711A	1
NA19904	ASW	G13759A	0.4582
NA20334	ASW	G13759A	0.9433
HG01873	KHV	G13759A	1
HG01248	PUR	G13759A	1
NA20766	TSI	T13781C	1
HG01886	ACB	T13789C	1
HG02014	ACB	T13789C	1
NA19834	ASW	T13789C	0.99
NA20281	ASW	T13789C	1
NA20289	ASW	T13789C	1
NA19385	LWK	T13789C	1
HG01242	PUR	T13789C	1
NA19223	YRI	T13789C	0.9759
NA19210	YRI	T13789C	0.9868
NA18501	YRI	T13789C	1
NA19131	YRI	T13789C	1
NA19190	YRI	T13789C	1
NA19198	YRI	T13789C	1
NA18537	CHB	A13834G	0.9844
NA19917	ASW	T13874C	0.9968
HG02373	CDX	T13879C	1
NA19732	MXL	T13879C	0.95
NA20757	TSI	T13879C	1
NA18910	YRI	T13879C	0.9474
NA19834	ASW	C13880A	1
NA20289	ASW	C13880A	1
NA20322	ASW	C13880A	1
HG00554	PUR	C13880A	1
NA18923	YRI	C13880A	0.9524
NA19131	YRI	C13880A	0.9783
NA19223	YRI	C13880A	0.9792
NA19198	YRI	C13880A	0.9881
NA18501	YRI	C13880A	1
NA18933	YRI	C13880A	1
NA19190	YRI	C13880A	1
NA19210	YRI	C13880A	1
NA20294	ASW	T13886C	1
HG02053	ACB	G13889A	0.3012
NA19707	ASW	G13889A	0.998
NA19144	YRI	G13889A	0.8462
HG01872	KHV	T13896A	0.7143
NA20127	ASW	G13928C	0.98
NA19835	ASW	G13928C	0.9937
NA18542	CHB	G13928A	0.9948
HG01241	PUR	G13928C	1
NA18517	YRI	G13928C	1
HG00261	GBR	C13934T	0.9828
NA21144	GIH	C13934T	1
NA20785	TSI	C13934T	0.9986
NA18544	CHB	A13942G	1
HG01682	IBS	A13952G	0.697
NA19835	ASW	G13958C	0.9
NA20127	ASW	G13958C	0.9167
HG00699	CHS	A13966G	1
NA11892	CEU	C13967T	1
NA18990	JPT	G13970A	0.3
NA20783	TSI	A13973T	0.9931
NA19256	YRI	C13981T	1
HG01990	ACB	T14000A	0.9756
HG02053	ACB	T14000A	0.9888
HG01986	ACB	T14000A	1
HG02014	ACB	T14000A	1
NA19917	ASW	T14000A	0.9925
NA19712	ASW	T14000A	1
NA20281	ASW	T14000A	1
HG01389	CLM	T14000A	1
NA21102	GIH	T14000A	1
NA19385	LWK	T14000A	0.9286
NA19256	YRI	T14000A	1
HG01804	CDX	A14053G	1
HG01878	KHV	A14053G	0.963
HG00740	PUR	A14053G	1
NA20786	TSI	A14053G	0.9971
NA18870	YRI	A14059G	1
NA19197	YRI	A14059G	1
NA19731	MXL	T14063C	1
NA12718	CEU	A14071G	0.8298
HG00330	FIN	A14071G	0.9697
NA20863	GIH	T14110C	1
NA21094	GIH	T14110C	1
HG01971	PEL	T14110C	1
HG02134	KHV	A14122G	0.6881
NA19256	YRI	A14128G	1
NA11893	CEU	A14140G	1
HG01492	CLM	C14142A	0.9949
HG02014	ACB	T14178C	0.9936
HG01886	ACB	T14178C	1
NA19834	ASW	T14178C	0.9936
NA20281	ASW	T14178C	1
NA20289	ASW	T14178C	1
HG02390	CDX	T14178A	0.3889
HG02390	CDX	T14178C	0.3889
HG00671	CHS	T14178C	1
HG02026	KHV	T14178C	1
NA19385	LWK	T14178C	1
NA19717	MXL	T14178C	0.983
HG01242	PUR	T14178C	1
NA19210	YRI	T14178C	0.9954
NA18501	YRI	T14178C	1
NA19131	YRI	T14178C	1
NA19190	YRI	T14178C	1
NA19198	YRI	T14178C	1
NA19223	YRI	T14178C	1
NA18532	CHB	T14180C	1
HG00182	FIN	T14180C	1
HG00244	GBR	T14180C	0.9983
NA20828	TSI	A14181G	1
HG00525	CHS	C14187T	1
NA20773	TSI	G14198A	1
NA19062	JPT	T14200A	0.5437
HG00662	CHS	G14207A	0.4458
HG00589	CHS	G14258A	1
NA18868	YRI	G14258A	1
HG00330	FIN	G14259A	0.418
HG01441	CLM	A14280G	1
NA18566	CHB	C14315T	1
NA20299	ASW	T14318C	1
NA18548	CHB	T14318C	1
NA19726	MXL	T14318C	0.9963
HG01086	PUR	T14318C	1
NA20127	ASW	T14319C	0.9762
HG02395	CDX	T14319C	0.9535
HG01806	CDX	T14319C	1
NA19385	LWK	T14319C	1
HG00254	GBR	T14325C	1
HG02391	CDX	C14334T	1
NA19719	MXL	C14334T	0.9979
HG02233	IBS	T14351A	0.3077
HG02233	IBS	T14351C	0.3077
NA19917	ASW	A14393G	0.9927
HG01595	KHV	A14417G	0.803
HG01971	PEL	A14417G	1
HG00238	GBR	C14420T	0.8958
HG00240	GBR	C14420T	0.9773
HG01676	IBS	G14423C	0.3636
HG00736	PUR	G14462A	0.2515
NA18542	CHB	T14463C	1
HG02215	GBR	A14501G	1
HG00382	FIN	A14564G	0.9861
NA11932	CEU	A14582G	1
NA20294	ASW	T14634C	1
NA19457	LWK	C14664T	0.9932
HG01798	CDX	A14669G	0.9792
HG01456	CLM	A14750G	1
NA21143	GIH	A14750G	1
HG01241	PUR	A14750T	1
HG00537	CHS	C14751T	0.9878
HG00185	FIN	T14757C	1
HG01510	IBS	T14757C	1
NA19213	YRI	T14757C	1
HG02014	ACB	C14766T	1
NA19985	ASW	C14766T	1
NA20281	ASW	C14766T	1
NA20334	ASW	C14766T	1
NA20336	ASW	C14766T	1
NA12287	CEU	C14766T	1
NA12347	CEU	C14766T	1
NA19328	LWK	C14766T	1
NA19385	LWK	C14766T	1
HG01176	PUR	C14766T	1
HG01242	PUR	C14766T	1
NA19197	YRI	C14766T	0.9902
NA18501	YRI	C14766T	1
NA18511	YRI	C14766T	1
NA18517	YRI	C14766T	1
NA18861	YRI	C14766T	1
NA18870	YRI	C14766T	1
NA19137	YRI	C14766T	1
NA19147	YRI	C14766T	1
NA19207	YRI	C14766T	1
NA19210	YRI	C14766T	1
NA19223	YRI	C14766T	1
NA19225	YRI	C14766T	1
NA19901	ASW	A14769G	0.94
NA20289	ASW	A14769G	0.9545
NA19834	ASW	A14769G	0.9818
NA20322	ASW	A14769G	1
HG02050	KHV	A14769G	1
HG00554	PUR	A14769G	0.9412
NA19198	YRI	A14769G	0.9545
NA19131	YRI	A14769G	0.9565
NA18501	YRI	A14769G	1
NA18923	YRI	A14769G	1
NA18933	YRI	A14769G	1
NA19210	YRI	A14769G	1
NA19223	YRI	A14769G	1
NA19057	JPT	T14783A	0.7302
NA19720	MXL	A14790G	0.6169
NA19920	ASW	A14793G	0.9984
NA12843	CEU	A14793G	0.9964
NA06984	CEU	A14793G	0.9984
NA11892	CEU	T14798C	1
HG01360	CLM	T14798C	0.3243
NA21089	GIH	T14798C	0.0423
HG01685	IBS	T14798C	1
HG01051	PUR	T14798C	1
NA12878	CEU	G14831A	0.9956
NA21143	GIH	G14831A	1
HG02130	KHV	G14831A	1
NA19197	YRI	G14831A	1
NA19256	YRI	G14831A	1
HG00418	CHS	T14894C	1
HG00427	CHS	T14894C	1
NA18917	YRI	C14915T	1
NA18599	CHB	A14927G	1
NA18541	CHB	C14953G	1
HG00864	CDX	A14978G	0.9
NA18573	CHB	A14978G	0.6
HG00159	GBR	A14981G	1
NA19079	JPT	G14996A	0.9972
NA18544	CHB	A15038G	1
HG00608	CHS	A15038G	1
HG01528	IBS	G15045A	0.2923
HG01597	KHV	G15047A	1
HG01799	CDX	G15077A	1
NA19198	YRI	G15077A	0.8333
NA19210	YRI	G15077A	0.8889
NA18933	YRI	G15077A	1
NA20127	ASW	G15110A	0.9956
NA20294	ASW	G15110A	1
HG00525	CHS	G15110A	0.9831
HG00133	GBR	G15110A	0.999
HG01241	PUR	G15110A	1
NA18517	YRI	G15110A	1
NA18870	YRI	G15110A	1
NA19197	YRI	G15110A	1
NA12761	CEU	A15122G	1
NA12282	CEU	G15153A	0.4545
HG00238	GBR	T15191A	0.7
NA20322	ASW	T15204C	1
NA12283	CEU	T15204C	1
NA06984	CEU	A15218G	1
NA18560	CHB	A15218G	0.9833
HG02026	KHV	G15221A	1
NA18517	YRI	G15227A	1
NA18633	CHB	A15236G	0.9722
NA18870	YRI	A15236G	1
HG02375	CDX	A15249G	0.2982
NA11892	CEU	G15257A	1
NA19313	LWK	A15258G	1
HG02134	KHV	G15261A	0.5205
NA19143	YRI	T15299A	0.7143
HG02471	ACB	A15311G	1
HG01205	PUR	A15311G	1
NA19119	YRI	A15311G	0.9884
NA19143	YRI	A15311G	0.9902
NA19107	YRI	A15311G	1
NA18632	CHB	G15314A	0.9867
HG00117	GBR	G15314A	0.9975
NA19078	JPT	G15314A	1
NA19776	MXL	G15314A	0.9943
HG01182	PUR	G15314A	0.9853
HG01047	PUR	G15314A	1
NA19098	YRI	G15314A	1
HG00684	CHS	C15315T	1
HG02070	KHV	G15317A	0.9231
HG00338	FIN	G15323A	1
HG01507	IBS	A15366G	0.8108
HG01248	PUR	C15381T	1
NA19783	MXL	T15394A	0.4159
HG00672	CHS	C15402T	1
HG01700	IBS	G15431A	1
NA20582	TSI	G15431A	1
NA18510	YRI	G15431A	1
NA19137	YRI	G15431A	1
NA20783	TSI	C15452A	0.9983
NA20775	TSI	C15452A	1
HG02356	CDX	T15458C	0.9434
NA21092	GIH	T15458C	1
NA19663	MXL	T15458C	0.8163
NA20867	GIH	C15459T	1
HG02239	IBS	T15465C	0.9615
NA18550	CHB	T15479C	1
HG01518	IBS	T15512A	0.2727
HG01518	IBS	T15512C	0.2727
HG00501	CHS	A15515G	1
HG00512	CHS	A15515G	1
HG00524	CHS	A15515G	1
HG00651	CHS	T15519C	1
HG01085	PUR	T15519C	1
HG01105	PUR	T15519C	1
HG00638	PUR	T15586A	0.4889
NA18565	CHB	G15596A	1
HG01812	CDX	C15651T	1
NA19107	YRI	T15654A	1
HG00543	CHS	A15671G	1
NA19712	ASW	T15672C	0.9937
HG00656	CHS	T15672C	1
NA19327	LWK	T15672C	0.9965
NA18917	YRI	T15693C	1
HG01886	ACB	G15734A	0.9667
HG02250	CDX	G15734A	1
HG02353	CDX	G15734A	1
HG02373	CDX	G15734A	1
HG02381	CDX	G15734A	1
NA19129	YRI	C15735T	1
HG01694	IBS	C15740T	1
NA20826	TSI	A15746G	1
NA20761	TSI	T15747C	1
NA20810	TSI	T15747C	1
HG01914	ACB	A15758G	1
NA19062	JPT	A15758G	0.7992
HG02064	KHV	A15758G	1
HG02073	KHV	G15773A	1
NA18951	JPT	T15804C	1
NA20806	TSI	T15804C	1
NA18916	YRI	T15804C	1
HG02471	ACB	A15824G	0.9861
HG01205	PUR	A15824G	1
NA19119	YRI	A15824G	0.9839
NA19107	YRI	A15824G	1
NA19143	YRI	A15824G	1
NA20127	ASW	C15849T	0.9259
NA19835	ASW	C15849T	0.9973
HG01241	PUR	C15849T	1
NA18517	YRI	C15849T	1
HG02386	CDX	T15852A	0.45
HG02386	CDX	T15852C	0.45
NA19327	LWK	T15852C	0.9375
HG01870	KHV	C15885T	0.7778
