# Supplementary material for: Extraction and annotation of human mitochondrial genomes from 1000 Genomes Whole Exome Sequencing data
Source: BMC Genomics. 2014 May 6;15(Suppl 3):S2. doi: 10.1186/1471-2164-15-S3-S2 (PMC4083402; doi:10.1186/1471-2164-15-S3-S2)
Supplement: Additional File 12 — Functional annotation of non-synonymous mismatches in 943 samples. Predictions of pathogenicity were carried out on 543 non-synonymous mismatches previously filtered, using MutPred [20], Polyphen-2 [21] and SNPs&GO [22] tools. Localization of mismatches, the homoplasmic/heteroplasmic state, the corresponding aminoacid change and nucleotide variability values estimated on nearly 10,000 mitochondrial nucleotide multi-aligned sequences, downloaded from [33], are reported. Above all, MT-ND5 appeared to harbor the highest frequency of non-synonymous changes. All the variants predicted as probably pathogenic by at least one of the abovementioned software (148 homoplasmic and 183 heteroplasmic) show very low variability (mean value = 0.02 for homoplasmic mutations, 0.03 for the heteroplasmic ones). Only 14 non-shared mismatches were predicted as damaging mutations by the three software, and among them the m.3946G>A was also annotated in Mitomap [17] as associated to MELAS. [file 1471-2164-15-S3-S2-S12.xlsx]

## Sheet: Sheet1
Additional File 12: Functional annotation of non-synonymous mismatches in 943 samples
Nt Change	Locus	Heteroplasmic	Homoplasmic	Nt Variability	Event Type	Codon Position	Aa Change	MutPred Probability	PolyPhen-2 HumDiv Prediction	PolyPhen-2 HumDiv Probability	PolyPhen-2 HumVar Prediction	PolyPhen-2 HumVar Probability	PANTHER Prediction	PANTHER Probability	PhD-SNP Prediction	PhD-SNP Probability	SNPs&GO Prediction	SNPs&GO Probability	MITOMAP Annotation
A8906G	MT-ATP6	-	+	0	transition	2	H127R	0.798	probably damaging	0.99	probably damaging	0.98	Disease	0.614	Disease	0.696	Disease	0.512
G9026A	MT-ATP6	+	-	0	transition	2	G167D	0.869	probably damaging	1	probably damaging	0.999	Disease	0.701	Disease	0.618	Disease	0.786
G6364A	MT-CO1	+	-	0	transition	2	G154D	0.845	probably damaging	1	probably damaging	1	Disease	0.715	Disease	0.662	Disease	0.805
T7242A	MT-CO1	+	-	0	transversion	1	Y447N	0.752	probably damaging	1	probably damaging	1	Disease	0.77	Disease	0.562	Disease	0.642
T7242C	MT-CO1	+	-	0	transition	1	Y447H	0.752	probably damaging	1	probably damaging	1	Disease	0.685	Disease	0.559	Disease	0.528
T6844A	MT-CO1	+	-	0	transversion	2	I314N	0.718	probably damaging	1	probably damaging	0.999	Disease	0.918	Disease	0.502	Disease	0.836
T4100C	MT-ND1	+	-	0	transition	2	L265P	0.76	possibly damaging	0.954	probably damaging	0.934	Disease	0.647	Disease	0.751	Disease	0.619
G3935A	MT-ND1	+	-	0	transition	2	G210D	0.727	probably damaging	1	probably damaging	1	Disease	0.826	Disease	0.578	Disease	0.853
G13201A	MT-ND5	+	-	0	transition	1	A289T	0.711	probably damaging	0.999	probably damaging	0.998	Disease	0.679	Disease	0.713	Disease	0.64
G3946A	MT-ND1	+	-	0.0002	transition	1	E214K	0.778	probably damaging	0.999	probably damaging	0.999	Disease	0.822	Disease	0.761	Disease	0.835	MELAS
T8681C	MT-ATP6	+	-	0.0006	transition	2	L52P	0.761	probably damaging	0.961	possibly damaging	0.753	Disease	0.69	Disease	0.719	Disease	0.544
G9025A	MT-ATP6	-	+	0.0012	transition	1	G167S	0.86	probably damaging	1	probably damaging	0.998	Disease	0.896	Disease	0.582	Disease	0.778
G6852A	MT-CO1	-	+	0.0029	transition	1	G317S	0.82	probably damaging	1	probably damaging	0.999	Disease	0.593	Disease	0.616	Disease	0.687
T14200A	MT-ND6	+	-	0.0125	transversion	3	W158C	0.777	probably damaging	1	probably damaging	1	Disease	0.934	Disease	0.732	Disease	0.895
C8935T	MT-ATP6	-	+	0	transition	1	L137F	0.756	probably damaging	0.999	probably damaging	0.997	Disease	0.737	Disease	0.663	Neutral	0.308
T8612C	MT-ATP6	+	-	0	transition	2	L29P	0.706	probably damaging	0.999	probably damaging	0.998	Disease	0.812	Disease	0.789	Neutral	0.466
G8060A	MT-CO2	+	-	0	transition	1	V159I	0.788	possibly damaging	0.864	probably damaging	0.98	Disease	0.514	Disease	0.509	Neutral	0.336
T9874C	MT-CO3	+	-	0	transition	2	L223P	0.718	probably damaging	1	probably damaging	0.999	Disease	0.523	Disease	0.646	Neutral	0.474
A15249G	MT-CYB	+	-	0	transition	2	Y168C	0.69	probably damaging	1	probably damaging	0.999	Disease	0.935	Disease	0.54	Disease	0.769
A15366G	MT-CYB	+	-	0	transition	2	N207S	0.499	probably damaging	0.999	probably damaging	0.994	Disease	0.596	Disease	0.59	Disease	0.61
G3358A	MT-ND1	+	-	0	transition	1	A18T	0.738	probably damaging	1	probably damaging	1	Unclassified	NA	Disease	0.778	Disease	0.735
T5160C	MT-ND2	+	-	0	transition	1	S231P	0.724	probably damaging	0.986	possibly damaging	0.9	Disease	0.971	Neutral	0.471	Disease	0.774
G11274A	MT-ND4	+	-	0	transition	2	G172D	0.83	probably damaging	1	probably damaging	0.999	Unclassified	NA	Disease	0.597	Disease	0.761
G13634A	MT-ND5	+	-	0	transition	2	G433D	0.792	possibly damaging	0.828	possibly damaging	0.593	Disease	0.68	Neutral	0.404	Disease	0.554
G12773A	MT-ND5	+	-	0	transition	2	G146D	0.496	probably damaging	1	probably damaging	1	Disease	0.678	Disease	0.606	Disease	0.692
G10254A	MT-ND3	+	-	0	transition	1	D66N	0.696	probably damaging	0.999	probably damaging	0.999	Disease	0.633	Neutral	0.473	Disease	0.607
G13333A	MT-ND5	+	-	0	transition	1	A333T	0.642	probably damaging	0.999	probably damaging	0.998	Disease	0.858	Disease	0.686	Disease	0.624
G13558A	MT-ND5	+	-	0	transition	1	A408T	0.747	probably damaging	0.999	probably damaging	0.991	Disease	0.686	Neutral	0.485	Disease	0.609
G15045A	MT-CYB	+	-	0.0005	transition	2	R100Q	0.824	probably damaging	1	probably damaging	0.998	Disease	0.594	Neutral	0.423	Disease	0.63
G15153A	MT-CYB	+	-	0.0005	transition	2	G136D	0.766	probably damaging	1	probably damaging	1	Disease	0.802	Neutral	0.373	Disease	0.768
A9041G	MT-ATP6	-	+	0.0012	transition	2	H172R	0.791	possibly damaging	0.854	benign	0.331	Disease	0.571	Disease	0.632	Disease	0.745
G7041A	MT-CO1	+	-	0.0012	transition	1	V380I	0.684	probably damaging	0.975	probably damaging	0.966	Disease	0.53	Disease	0.6	Disease	0.539	Prostate Cancer
T8975C	MT-ATP6	-	+	0.0013	transition	2	L150P	0.649	possibly damaging	0.791	possibly damaging	0.56	Disease	0.864	Disease	0.871	Disease	0.766
C12535T	MT-ND5	-	+	0.0027	transition	1	H67Y	0.693	probably damaging	0.965	possibly damaging	0.685	Disease	0.651	Disease	0.584	Neutral	0.447
A13973T	MT-ND5	+	-	0.0037	transversion	2	Q546L	0.709	probably damaging	0.991	probably damaging	0.986	Disease	0.571	Disease	0.633	Neutral	0.241
T8762A	MT-ATP6	+	-	0.0042	transversion	2	I79N	0.735	probably damaging	0.997	probably damaging	0.994	Disease	0.931	Neutral	0.398	Disease	0.711
T8668C	MT-ATP6	+	+	0.0046	transition	1	W48R	0.76	probably damaging	0.999	probably damaging	0.997	Disease	0.559	Disease	0.617	Neutral	0.487	LHON
T13674A	MT-ND5	+	-	0.0089	transversion	3	N446K	0.722	probably damaging	0.998	probably damaging	0.996	Disease	0.503	Disease	0.537	Neutral	0.363
T14178A	MT-ND6	+	-	0.0666	transversion	1	I166F	0.564	possibly damaging	0.93	possibly damaging	0.72	Disease	0.535	Disease	0.534	Disease	0.865
C14187T	MT-ND6	-	+	0	transition	1	G163S	0.738	probably damaging	1	probably damaging	1	Neutral	0.289	Disease	0.501	Neutral	0.368
A14501G	MT-ND6	-	+	0	transition	2	I58T	0.536	possibly damaging	0.514	benign	0.37	Disease	0.627	Disease	0.714	Disease	0.718
C8785G	MT-ATP6	+	+	0	transversion	1	L87V	0.737	probably damaging	0.994	probably damaging	0.988	Disease	0.588	Neutral	0.37	Neutral	0.23
G13970A	MT-ND5	+	-	0	transition	2	S545N	0.747	probably damaging	0.998	probably damaging	0.99	Disease	0.651	Neutral	0.431	Neutral	0.466
G13558T	MT-ND5	+	-	0	transversion	1	A408S	0.75	probably damaging	0.997	probably damaging	0.986	Neutral	0.381	Disease	0.586	Neutral	0.412
T6987G	MT-CO1	+	-	0	transversion	1	S362A	0.754	possibly damaging	0.829	probably damaging	0.952	Neutral	0.187	Disease	0.507	Neutral	0.104
T8063A	MT-CO2	+	-	0	transversion	1	L160M	0.806	probably damaging	1	probably damaging	0.999	Neutral	0.405	Disease	0.511	Neutral	0.11
G9645A	MT-CO3	+	-	0	transition	1	A147T	0.751	probably damaging	0.999	probably damaging	0.991	Neutral	0.477	Neutral	0.499	Disease	0.621
T9228C	MT-CO3	+	-	0	transition	1	Y8H	0.726	probably damaging	0.999	probably damaging	0.998	Unclassified	NA	Disease	0.518	Neutral	0.144
G4821A	MT-ND2	+	-	0	transition	1	V118I	0.746	probably damaging	0.999	probably damaging	0.997	Disease	0.609	Neutral	0.449	Neutral	0.179
T11823A	MT-ND4	+	-	0	transversion	2	M355K	0.787	possibly damaging	0.949	probably damaging	0.932	Disease	0.805	Neutral	0.476	Neutral	0.423
G11648A	MT-ND4	+	-	0	transition	1	V297M	0.706	probably damaging	0.999	probably damaging	0.997	Disease	0.794	Neutral	0.455	Neutral	0.276
G13069A	MT-ND5	+	-	0	transition	1	A245T	0.629	probably damaging	0.999	probably damaging	0.998	Disease	0.63	Disease	0.709	Neutral	0.401
G12572A	MT-ND5	+	-	0	transition	2	S79N	0.762	probably damaging	0.997	probably damaging	0.99	Unclassified	NA	Disease	0.541	Neutral	0.304
G14423C	MT-ND6	+	-	0.0001	transversion	2	S84W	0.659	probably damaging	1	probably damaging	1	Disease	0.901	Neutral	0.481	Disease	0.785
G3380A	MT-ND1	+	-	0.0005	transition	2	R25Q	0.892	probably damaging	1	probably damaging	0.999	Unclassified	NA	Neutral	0.433	Disease	0.8	MELAS
T7686C	MT-CO2	+	-	0.0006	transition	2	I34T	0.611	possibly damaging	0.916	possibly damaging	0.684	Unclassified	NA	Disease	0.618	Disease	0.704
T13577A	MT-ND5	+	-	0.0006	transversion	2	I414N	0.676	probably damaging	0.996	probably damaging	0.989	Disease	0.916	Neutral	0.157	Disease	0.77
T13577C	MT-ND5	+	-	0.0006	transition	2	I414T	0.774	probably damaging	0.987	probably damaging	0.963	Disease	0.766	Neutral	0.088	Neutral	0.457
T15512A	MT-CYB	+	-	0.0007	transversion	1	Y256N	0.671	probably damaging	1	probably damaging	0.996	Disease	0.705	Neutral	0.46	Disease	0.741
T15512C	MT-CYB	+	-	0.0007	transition	1	Y256H	0.646	probably damaging	0.999	probably damaging	0.996	Disease	0.723	Neutral	0.46	Disease	0.577
C7397A	MT-CO1	+	-	0.0011	transversion	3	C498W	0.411	probably damaging	0.987	possibly damaging	0.73	Disease	0.669	Neutral	0.398	Disease	0.513
T8939C	MT-ATP6	+	+	0.0013	transition	2	I138T	0.779	probably damaging	0.99	probably damaging	0.98	Neutral	0.378	Disease	0.545	Neutral	0.19
T8412C	MT-ATP8	-	+	0.002	transition	2	M16T	0.699	possibly damaging	0.711	possibly damaging	0.861	Neutral	0.451	Disease	0.729	Neutral	0.209
G9163A	MT-ATP6	-	+	0.0023	transition	1	V213I	0.492	probably damaging	0.975	probably damaging	0.971	Unclassified	NA	Disease	0.581	Disease	0.625
G15047A	MT-CYB	-	+	0.0025	transition	1	G101S	0.88	benign	0.234	benign	0.433	Disease	0.775	Disease	0.629	Disease	0.721
A9151G	MT-ATP6	-	+	0.0027	transition	1	I209V	0.657	possibly damaging	0.888	possibly damaging	0.885	Unclassified	NA	Disease	0.532	Disease	0.777
G9145A	MT-ATP6	+	-	0.0029	transition	1	A207T	0.679	probably damaging	0.999	probably damaging	0.995	Unclassified	NA	Disease	0.759	Disease	0.769
T15394A	MT-CYB	+	-	0.0031	transversion	3	D216E	0.601	probably damaging	0.998	probably damaging	0.993	Neutral	0.399	Disease	0.575	Disease	0.536
C14953G	MT-CYB	-	+	0.005	transversion	3	I69M	0.666	probably damaging	0.986	probably damaging	0.994	Disease	0.754	Neutral	0.303	Disease	0.521
G15077A	MT-CYB	+	+	0.0055	transition	1	E111K	0.768	probably damaging	0.995	probably damaging	0.995	Neutral	0.267	Disease	0.774	Neutral	0.443	DEAF
T15299A	MT-CYB	+	-	0.0062	transversion	1	L185M	0.699	probably damaging	1	probably damaging	0.999	Disease	0.534	Neutral	0.234	Neutral	0.182
A4136G	MT-ND1	+	-	0.0102	transition	2	Y277C	0.374	probably damaging	0.998	probably damaging	0.982	Disease	0.637	Disease	0.521	Neutral	0.486	LHON
G9612A	MT-CO3	+	+	0.0108	transition	1	V136M	0.696	probably damaging	0.999	probably damaging	0.995	Disease	0.501	Neutral	0.303	Neutral	0.322
G8616T	MT-ATP6	-	+	0.0162	transversion	3	L30F	0.582	probably damaging	0.999	probably damaging	0.997	Disease	0.656	Disease	0.642	Neutral	0.161
G8572A	MT-ATP6	+	+	0.0173	transition	1	G16S	0.355	possibly damaging	0.895	possibly damaging	0.498	Disease	0.524	Disease	0.571	Neutral	0.491
A4745T	MT-ND2	-	+	0.0176	transversion	3	Q92H	0.691	probably damaging	0.99	probably damaging	0.955	Disease	0.742	Neutral	0.353	Neutral	0.268
T14180C	MT-ND6	+	+	0.0191	transition	2	Y165C	0.614	probably damaging	0.997	probably damaging	0.91	Neutral	0.377	Disease	0.626	Disease	0.604
A8860C	MT-ATP6	-	+	0.0198	transversion	1	T112P	0.573	possibly damaging	0.567	benign	0.31	Disease	0.798	Disease	0.594	Disease	0.663
T9541C	MT-CO3	-	+	0	transition	2	L112S	0.805	probably damaging	1	probably damaging	1	Neutral	0.319	Neutral	0.331	Neutral	0.198
G15227A	MT-CYB	-	+	0	transition	1	V161I	0.655	possibly damaging	0.494	probably damaging	0.985	Neutral	0.451	Disease	0.589	Neutral	0.409
A8968G	MT-ATP6	+	-	0	transition	1	S148G	0.684	probably damaging	0.989	probably damaging	0.978	Disease	0.603	Neutral	0.428	Neutral	0.271
T8744A	MT-ATP6	+	-	0	transversion	2	V73E	0.801	benign	0.072	benign	0.116	Disease	0.778	Neutral	0.343	Disease	0.785
T8451C	MT-ATP8	+	-	0	transition	2	L29S	0.541	probably damaging	0.994	probably damaging	0.962	Neutral	0.091	Disease	0.645	Neutral	0.033
T9720A	MT-CO3	+	-	0	transversion	1	Y172N	0.583	probably damaging	0.999	probably damaging	0.996	Neutral	0.382	Disease	0.539	Neutral	0.372
T9720C	MT-CO3	+	-	0	transition	1	Y172H	0.593	probably damaging	0.998	probably damaging	0.996	Neutral	0.429	Disease	0.627	Neutral	0.387
T4100A	MT-ND1	+	-	0	transversion	2	L265H	0.6	probably damaging	0.996	probably damaging	0.966	Disease	0.639	Neutral	0.497	Neutral	0.47
G3643A	MT-ND1	+	-	0	transition	1	V113I	0.738	possibly damaging	0.877	possibly damaging	0.798	Neutral	0.306	Neutral	0.415	Neutral	0.295
T11823C	MT-ND4	+	-	0	transition	2	M355T	0.642	possibly damaging	0.949	probably damaging	0.932	Disease	0.61	Neutral	0.407	Neutral	0.224
A13952G	MT-ND5	+	-	0	transition	2	Y539C	0.409	probably damaging	0.999	probably damaging	0.955	Disease	0.857	Neutral	0.332	Neutral	0.457
C12726A	MT-ND5	+	-	0	transversion	3	I130M	0.577	probably damaging	0.996	probably damaging	0.984	Disease	0.683	Neutral	0.296	Neutral	0.171
T13646A	MT-ND5	+	-	0	transversion	2	F437Y	0.606	possibly damaging	0.901	possibly damaging	0.596	Disease	0.683	Neutral	0.425	Neutral	0.195
G8587A	MT-ATP6	-	+	0.0005	transition	1	V21M	0.571	possibly damaging	0.923	possibly damaging	0.819	Disease	0.647	Neutral	0.15	Neutral	0.141
T9909C	MT-CO3	-	+	0.0005	transition	1	F235L	0.83	probably damaging	0.995	probably damaging	0.984	Neutral	0.131	Neutral	0.406	Neutral	0.212
C5211T	MT-ND2	+	+	0.0005	transition	1	L248F	0.583	probably damaging	0.997	probably damaging	0.962	Disease	0.676	Neutral	0.281	Neutral	0.109
G12775A	MT-ND5	+	-	0.0005	transition	1	V147M	0.641	probably damaging	0.999	probably damaging	0.998	Disease	0.612	Neutral	0.338	Neutral	0.283
G14996A	MT-CYB	+	-	0.0006	transition	1	A84T	0.582	benign	0.009	benign	0.003	Disease	0.659	Disease	0.69	Disease	0.784
A4890G	MT-ND2	+	-	0.0006	transition	1	I141V	0.456	probably damaging	0.997	probably damaging	0.994	Disease	0.509	Neutral	0.171	Neutral	0.098
T8999C	MT-ATP6	-	+	0.0009	transition	2	V158A	0.704	benign	0	benign	0.001	Disease	0.862	Neutral	0.456	Disease	0.504
A14790G	MT-CYB	+	-	0.001	transition	2	N15S	0.704	benign	0.001	benign	0.001	Disease	0.522	Disease	0.654	Neutral	0.468
T6286C	MT-CO1	-	+	0.0011	transition	2	V128A	0.717	possibly damaging	0.674	possibly damaging	0.523	Neutral	0.307	Neutral	0.399	Neutral	0.237
A8923G	MT-ATP6	-	+	0.0012	transition	1	T133A	0.437	probably damaging	0.994	probably damaging	0.988	Disease	0.611	Neutral	0.214	Neutral	0.197
G8989A	MT-ATP6	-	+	0.0012	transition	1	A155T	0.497	probably damaging	0.999	probably damaging	0.995	Neutral	0.473	Disease	0.518	Neutral	0.274
G9753C	MT-CO3	-	+	0.0012	transversion	1	E183Q	0.73	probably damaging	0.99	probably damaging	0.956	Neutral	0.219	Neutral	0.447	Neutral	0.123
G9142A	MT-ATP6	+	+	0.0015	transition	1	V206I	0.695	benign	0.008	benign	0.02	Unclassified	NA	Disease	0.562	Disease	0.618
C8553T	MT-ATP8	-	+	0.0016	transition	2	S63L	0.366	possibly damaging	0.93	possibly damaging	0.883	Neutral	0.311	Disease	0.689	Neutral	0.096
T12842C	MT-ND5	-	+	0.0019	transition	2	I169T	0.718	possibly damaging	0.716	benign	0.265	Disease	0.556	Neutral	0.176	Neutral	0.45
G14198A	MT-ND6	-	+	0.002	transition	2	T159M	0.751	probably damaging	0.999	probably damaging	0.969	Neutral	0.315	Neutral	0.119	Neutral	0.188
G5979A	MT-CO1	-	+	0.003	transition	1	A26T	0.769	probably damaging	0.998	probably damaging	0.997	Neutral	0.374	Neutral	0.305	Neutral	0.239
C15402T	MT-CYB	-	+	0.0036	transition	2	T219I	0.525	possibly damaging	0.684	possibly damaging	0.565	Neutral	0.24	Disease	0.54	Neutral	0.126
G8573A	MT-ATP6	+	+	0.0037	transition	2	G16D	0.447	benign	0.05	benign	0.028	Disease	0.8	Disease	0.693	Disease	0.751
T7657A	MT-CO2	+	-	0.0039	transversion	3	H24Q	0.667	probably damaging	0.998	probably damaging	0.997	Unclassified	NA	Neutral	0.476	Disease	0.672
A3395G	MT-ND1	-	+	0.0041	transition	2	Y30C	0.791	benign	0.021	benign	0.08	Unclassified	NA	Disease	0.749	Disease	0.793	HCM with hearing loss
T8762C	MT-ATP6	+	-	0.0042	transition	2	I79T	0.687	probably damaging	0.99	probably damaging	0.98	Disease	0.783	Neutral	0.337	Neutral	0.423
G15773A	MT-CYB	-	+	0.0044	transition	1	V343M	0.542	probably damaging	0.996	probably damaging	0.992	Disease	0.6	Neutral	0.367	Neutral	0.35	LHON
G4659A	MT-ND2	-	+	0.0066	transition	1	A64T	0.684	benign	0.029	benign	0.056	Disease	0.645	Disease	0.655	Disease	0.608	possible PD risk factor
T8388C	MT-ATP8	-	+	0.0074	transition	2	V8A	0.514	possibly damaging	0.922	probably damaging	0.961	Neutral	0.285	Disease	0.532	Neutral	0.05
C6489A	MT-CO1	+	-	0.0098	transversion	1	L196I	0.641	probably damaging	0.99	probably damaging	0.997	Neutral	0.372	Disease	0.514	Neutral	0.166	Therapy-Resistant Epilepsy
T8047A	MT-CO2	+	-	0.0101	transversion	3	I154M	0.738	probably damaging	0.998	probably damaging	0.996	Neutral	0.288	Neutral	0.327	Neutral	0.079
C8932T	MT-ATP6	-	+	0.0126	transition	1	P136S	0.662	probably damaging	0.999	probably damaging	0.996	Disease	0.642	Neutral	0.376	Neutral	0.202	Prostate Cancer
A8527G	MT-ATP6	+	-	0.0126	transition	1	M1V	0.98	possibly damaging	0.619	possibly damaging	0.458	Neutral	0.434	Neutral	0.41	Neutral	0.261
A3397G	MT-ND1	-	+	0.0131	transition	1	M31V	0.723	benign	0.101	benign	0.306	Unclassified	NA	Disease	0.785	Disease	0.734	ADPD/PossiblyLVNC cardiomyopathy-associated
T9098C	MT-ATP6	-	+	0.0145	transition	2	I191T	0.685	probably damaging	0.99	probably damaging	0.98	Disease	0.652	Neutral	0.177	Neutral	0.252	Predisposition to anti-retroviral mitodisease
C12092A	MT-ND4	-	+	0.0156	transversion	1	L445I	0.433	probably damaging	0.987	probably damaging	0.954	Disease	0.755	Neutral	0.197	Neutral	0.043
T3398C	MT-ND1	+	+	0.0198	transition	2	M31T	0.751	benign	0.002	benign	0.019	Unclassified	NA	Disease	0.822	Disease	0.728	DMDF+HCM/GDM/Possibly LVNC cardiomyopathy-associated
T13789C	MT-ND5	+	+	0.0497	transition	1	Y485H	0.576	probably damaging	1	probably damaging	0.998	Disease	0.528	Neutral	0.234	Neutral	0.274
T15204C	MT-CYB	-	+	0.0656	transition	2	I153T	0.547	benign	0.213	benign	0.202	Disease	0.54	Disease	0.541	Disease	0.574
C8655A	MT-ATP6	+	-	0.0771	transversion	3	I43M	0.374	possibly damaging	0.85	possibly damaging	0.614	Disease	0.73	Neutral	0.168	Neutral	0.229
T3394C	MT-ND1	-	+	0.096	transition	1	Y30H	0.783	benign	0.021	benign	0.08	Unclassified	NA	Disease	0.81	Disease	0.675	LHON/NIDDM/CPT deficiency
C8414T	MT-ATP8	+	-	0.2646	transition	1	L17F	0.513	probably damaging	0.994	probably damaging	0.992	Neutral	0.271	Disease	0.677	Neutral	0.032	Longevity
C5178A	MT-ND2	+	+	0.576	transversion	1	L237M	0.26	probably damaging	0.992	probably damaging	0.92	Disease	0.637	Neutral	0.118	Neutral	0.088	Longevity;Extraversion MI/AMS protection;blood iron metabolism
C12705A	MT-ND5	+	-	1	transversion	3	I123M	0.461	probably damaging	0.998	probably damaging	0.996	Disease	0.502	Neutral	0.241	Neutral	0.069
C9195A	MT-ATP6	-	+	0	transversion	3	H223Q	0.626	probably damaging	0.99	probably damaging	0.985	Unclassified	NA	Neutral	0.133	Neutral	0.012
C7665T	MT-CO2	-	+	0	transition	2	A27V	0.565	benign	0.003	benign	0.02	Unclassified	NA	Disease	0.505	Disease	0.532
A7766G	MT-CO2	-	+	0	transition	1	M61V	0.453	possibly damaging	0.846	possibly damaging	0.878	Unclassified	NA	Neutral	0.406	Neutral	0.177
C9549T	MT-CO3	-	+	0	transition	1	H115Y	0.463	possibly damaging	0.942	probably damaging	0.955	Neutral	0.144	Neutral	0.299	Neutral	0.04
C9610A	MT-CO3	-	+	0	transversion	2	S135Y	0.64	probably damaging	0.957	possibly damaging	0.863	Neutral	0.294	Neutral	0.334	Neutral	0.098
C3746T	MT-ND1	-	+	0	transition	2	A147V	0.736	benign	0.021	benign	0.071	Neutral	0.167	Disease	0.586	Neutral	0.132
C5424T	MT-ND2	-	+	0	transition	1	H319Y	0.322	benign	0	benign	0.001	Disease	0.564	Disease	0.602	Neutral	0.235
A4689G	MT-ND2	-	+	0	transition	1	I74V	0.564	probably damaging	0.997	probably damaging	0.994	Unclassified	NA	Neutral	0.161	Neutral	0.171
T7110A	MT-CO1	+	-	0	transversion	1	Y403N	0.649	probably damaging	1	probably damaging	1	Neutral	0.241	Neutral	0.454	Neutral	0.27
T7110C	MT-CO1	+	-	0	transition	1	Y403H	0.657	probably damaging	1	probably damaging	1	Neutral	0.216	Neutral	0.43	Neutral	0.173
T6112C	MT-CO1	+	-	0	transition	2	V70A	0.651	probably damaging	0.998	probably damaging	0.998	Neutral	0.274	Neutral	0.285	Neutral	0.27
A7916G	MT-CO2	+	-	0	transition	1	T111A	0.626	probably damaging	0.997	probably damaging	0.992	Neutral	0.341	Neutral	0.442	Neutral	0.36
G8009A	MT-CO2	+	-	0	transition	1	V142M	0.581	probably damaging	1	probably damaging	0.998	Neutral	0.484	Neutral	0.29	Neutral	0.059
T9874A	MT-CO3	+	-	0	transversion	2	L223Q	0.605	probably damaging	0.999	probably damaging	0.997	Neutral	0.445	Neutral	0.337	Neutral	0.229
T9405A	MT-CO3	+	-	0	transversion	1	Y67N	0.689	probably damaging	0.998	probably damaging	0.995	Neutral	0.328	Neutral	0.497	Neutral	0.189
T9405C	MT-CO3	+	-	0	transition	1	Y67H	0.689	probably damaging	0.998	probably damaging	0.995	Neutral	0.395	Neutral	0.422	Neutral	0.148
A3320G	MT-ND1	+	-	0	transition	2	N5S	0.648	probably damaging	0.999	probably damaging	0.997	Unclassified	NA	Neutral	0.416	Neutral	0.191
T5131C	MT-ND2	+	-	0	transition	2	L221S	0.543	possibly damaging	0.496	benign	0.341	Disease	0.617	Neutral	0.132	Neutral	0.107
G10098A	MT-ND3	+	-	0	transition	1	A14T	0.582	probably damaging	0.998	probably damaging	0.989	Neutral	0.202	Neutral	0.246	Neutral	0.091
A10236G	MT-ND3	+	-	0	transition	1	I60V	0.463	possibly damaging	0.824	possibly damaging	0.516	Neutral	0.187	Neutral	0.334	Neutral	0.106
G10098T	MT-ND3	+	-	0	transversion	1	A14S	0.581	probably damaging	0.994	probably damaging	0.983	Neutral	0.094	Neutral	0.101	Neutral	0.031
T10959A	MT-ND4	+	-	0	transversion	2	M67K	0.566	possibly damaging	0.949	probably damaging	0.932	Unclassified	NA	Neutral	0.202	Neutral	0.238
T10959C	MT-ND4	+	-	0	transition	2	M67T	0.378	possibly damaging	0.949	probably damaging	0.932	Unclassified	NA	Neutral	0.118	Neutral	0.058
T11700A	MT-ND4	+	-	0	transversion	2	I314N	0.409	benign	0.072	benign	0.031	Disease	0.875	Neutral	0.308	Disease	0.612
A11360G	MT-ND4	+	-	0	transition	1	M201V	0.538	possibly damaging	0.778	possibly damaging	0.77	Neutral	0.312	Neutral	0.416	Neutral	0.326
A11933T	MT-ND4	+	-	0	transversion	1	T392S	0.654	probably damaging	0.987	probably damaging	0.954	Neutral	0.439	Neutral	0.302	Neutral	0.095
T11286C	MT-ND4	+	-	0	transition	2	I176T	0.575	probably damaging	0.99	probably damaging	0.98	Neutral	0.452	Neutral	0.099	Neutral	0.156
A12812G	MT-ND5	+	-	0	transition	2	Y159C	0.59	benign	0.004	benign	0.011	Disease	0.95	Neutral	0.384	Disease	0.719
G14462A	MT-ND6	+	-	0	transition	2	T71M	0.663	benign	0.43	benign	0.166	Disease	0.609	Neutral	0.37	Disease	0.593
G9828A	MT-CO3	-	+	0.0006	transition	1	V208I	0.665	possibly damaging	0.848	possibly damaging	0.891	Neutral	0.243	Neutral	0.489	Neutral	0.361
T5095C	MT-ND2	+	+	0.0006	transition	2	I209T	0.492	probably damaging	0.998	probably damaging	0.972	Neutral	0.374	Neutral	0.202	Neutral	0.067
G7925A	MT-CO2	+	-	0.0006	transition	1	G114S	0.384	probably damaging	0.979	possibly damaging	0.778	Neutral	0.437	Neutral	0.182	Neutral	0.243
T15465C	MT-CYB	+	-	0.0006	transition	2	M240T	0.426	probably damaging	0.992	probably damaging	0.99	Neutral	0.246	Neutral	0.094	Neutral	0.027
T10071A	MT-ND3	+	-	0.0007	transversion	1	L5M	0.303	probably damaging	0.996	probably damaging	0.97	Unclassified	NA	Neutral	0.214	Neutral	0.039
G9178A	MT-ATP6	-	+	0.0008	transition	1	V218M	0.557	probably damaging	0.999	probably damaging	0.997	Unclassified	NA	Neutral	0.3	Neutral	0.182
T14894C	MT-CYB	-	+	0.0009	transition	1	F50L	0.608	probably damaging	0.997	probably damaging	0.973	Neutral	0.251	Neutral	0.455	Neutral	0.199
T8654C	MT-ATP6	+	-	0.001	transition	2	I43T	0.422	possibly damaging	0.617	benign	0.191	Disease	0.584	Neutral	0.144	Neutral	0.155
G7757A	MT-CO2	-	+	0.0011	transition	1	A58T	0.595	probably damaging	0.999	probably damaging	0.99	Unclassified	NA	Neutral	0.483	Neutral	0.265
C15740T	MT-CYB	-	+	0.0011	transition	1	L332F	0.544	probably damaging	1	probably damaging	0.998	Neutral	0.268	Neutral	0.352	Neutral	0.109
C4654T	MT-ND2	-	+	0.0011	transition	2	T62M	0.711	benign	0.032	benign	0.033	Disease	0.785	Neutral	0.339	Neutral	0.484
C9532A	MT-CO3	+	-	0.0011	transversion	2	T109N	0.588	probably damaging	0.994	probably damaging	0.993	Neutral	0.185	Neutral	0.128	Neutral	0.095
C9532T	MT-CO3	+	-	0.0011	transition	2	T109I	0.653	probably damaging	1	probably damaging	0.997	Neutral	0.345	Neutral	0.182	Neutral	0.16
C14420T	MT-ND6	+	-	0.0011	transition	2	G85E	0.518	probably damaging	0.995	probably damaging	0.913	Neutral	0.134	Neutral	0.277	Neutral	0.275
T8469A	MT-ATP8	+	-	0.0013	transversion	2	L35Q	0.408	probably damaging	0.994	probably damaging	0.995	Neutral	0.3	Neutral	0.362	Neutral	0.037
T8469C	MT-ATP8	+	-	0.0013	transition	2	L35P	0.497	probably damaging	0.994	probably damaging	0.995	Neutral	0.478	Neutral	0.411	Neutral	0.037
T13896A	MT-ND5	+	-	0.0014	transversion	3	F520L	0.652	probably damaging	0.993	probably damaging	0.99	Neutral	0.436	Neutral	0.301	Neutral	0.227
C7808T	MT-CO2	+	-	0.0015	transition	1	L75F	0.643	probably damaging	0.999	probably damaging	0.997	Unclassified	NA	Neutral	0.318	Neutral	0.025
A9366T	MT-CO3	+	-	0.0015	transversion	1	M54L	0.708	benign	0	benign	0	Neutral	0.132	Disease	0.532	Neutral	0.175
T7692C	MT-CO2	-	+	0.0017	transition	2	F36S	0.627	possibly damaging	0.668	possibly damaging	0.656	Unclassified	NA	Neutral	0.238	Neutral	0.203
T13781C	MT-ND5	-	+	0.0019	transition	2	I482T	0.737	benign	0.003	benign	0.017	Disease	0.641	Neutral	0.196	Neutral	0.359
T15586A	MT-CYB	+	-	0.0019	transversion	3	I280M	0.676	probably damaging	0.993	probably damaging	0.998	Neutral	0.47	Neutral	0.374	Neutral	0.38
G9591A	MT-CO3	+	+	0.0021	transition	1	V129I	0.633	possibly damaging	0.77	possibly damaging	0.899	Neutral	0.133	Neutral	0.177	Neutral	0.021
T5494G	MT-ND2	+	-	0.0023	transversion	2	F342C	0.591	possibly damaging	0.872	benign	0.232	Disease	0.898	Neutral	0.102	Neutral	0.285
T11617A	MT-ND4	+	-	0.0024	transversion	3	I286M	0.618	probably damaging	0.997	probably damaging	0.991	Neutral	0.453	Neutral	0.397	Neutral	0.161
T9836A	MT-CO3	+	-	0.0027	transversion	3	I210M	0.619	probably damaging	0.978	probably damaging	0.975	Neutral	0.31	Neutral	0.345	Neutral	0.231
A15038G	MT-CYB	-	+	0.0028	transition	1	I98V	0.511	possibly damaging	0.798	possibly damaging	0.807	Neutral	0.199	Neutral	0.181	Neutral	0.081
A8459G	MT-ATP8	+	-	0.003	transition	1	N32D	0.385	possibly damaging	0.955	probably damaging	0.974	Neutral	0.278	Neutral	0.494	Neutral	0.047
T8433C	MT-ATP8	-	+	0.0034	transition	2	I23T	0.735	benign	0.005	benign	0.014	Neutral	0.447	Disease	0.606	Neutral	0.112
C9099A	MT-ATP6	+	-	0.0038	transversion	3	I191M	0.601	probably damaging	0.997	probably damaging	0.991	Neutral	0.363	Neutral	0.155	Neutral	0.081
T8639C	MT-ATP6	+	-	0.0045	transition	2	I38T	0.644	probably damaging	0.99	probably damaging	0.98	Neutral	0.364	Neutral	0.244	Neutral	0.133
T15191A	MT-CYB	+	-	0.0046	transversion	1	L149M	0.612	probably damaging	1	probably damaging	0.999	Unclassified	NA	Neutral	0.445	Neutral	0.362
G9921A	MT-CO3	+	-	0.0049	transition	1	A239T	0.609	benign	0.009	benign	0.012	Neutral	0.275	Disease	0.675	Disease	0.528
C4102A	MT-ND1	-	+	0.0052	transversion	1	L266M	0.681	probably damaging	1	probably damaging	1	Neutral	0.357	Neutral	0.356	Neutral	0.074
A13528G	MT-ND5	-	+	0.0055	transition	1	T398A	0.625	probably damaging	0.996	probably damaging	0.994	Unclassified	NA	Neutral	0.159	Neutral	0.036	LHON-like
A9007G	MT-ATP6	-	+	0.0069	transition	1	T161A	0.625	probably damaging	0.994	probably damaging	0.988	Neutral	0.381	Neutral	0.277	Neutral	0.142
A12715G	MT-ND5	-	+	0.0071	transition	1	T127A	0.56	probably damaging	0.991	probably damaging	0.978	Neutral	0.387	Neutral	0.17	Neutral	0.035
A9181G	MT-ATP6	-	+	0.0073	transition	1	S219G	0.507	probably damaging	0.989	probably damaging	0.978	Unclassified	NA	Neutral	0.404	Neutral	0.297
A9531G	MT-CO3	+	+	0.0075	transition	1	T109A	0.536	possibly damaging	0.954	probably damaging	0.959	Neutral	0.101	Neutral	0.114	Neutral	0.04
A15258G	MT-CYB	-	+	0.0079	transition	2	D171G	0.781	benign	0	benign	0.005	Disease	0.583	Neutral	0.476	Neutral	0.424
G8387A	MT-ATP8	-	+	0.0087	transition	1	V8M	0.528	probably damaging	0.99	probably damaging	0.992	Neutral	0.417	Neutral	0.395	Neutral	0.064
G9804A	MT-CO3	-	+	0.0091	transition	1	A200T	0.708	benign	0.006	benign	0.007	Neutral	0.204	Disease	0.611	Neutral	0.469	LHON
T6941A	MT-CO1	+	-	0.0094	transversion	3	F346L	0.686	probably damaging	0.997	probably damaging	0.98	Neutral	0.253	Neutral	0.462	Neutral	0.315
A12634G	MT-ND5	+	-	0.0109	transition	1	I100V	0.381	possibly damaging	0.925	probably damaging	0.943	Neutral	0.447	Neutral	0.178	Neutral	0.114	Thyroid Cancer Cell Line
A8460G	MT-ATP8	+	+	0.012	transition	2	N32S	0.309	possibly damaging	0.955	probably damaging	0.974	Neutral	0.135	Neutral	0.452	Neutral	0.031
C5331A	MT-ND2	-	+	0.0126	transversion	1	L288I	0.671	benign	0.003	benign	0.004	Disease	0.755	Disease	0.533	Neutral	0.214
T15519C	MT-CYB	-	+	0.0131	transition	2	L258P	0.51	possibly damaging	0.478	possibly damaging	0.623	Neutral	0.211	Neutral	0.187	Neutral	0.009
A10750G	MT-ND4L	-	+	0.016	transition	2	N94S	0.727	benign	0.005	benign	0.056	Neutral	0.249	Disease	0.644	Neutral	0.233
A11172G	MT-ND4	-	+	0.0161	transition	2	N138S	0.63	probably damaging	0.994	probably damaging	0.988	Unclassified	NA	Neutral	0.442	Neutral	0.319
G6261A	MT-CO1	+	+	0.0168	transition	1	A120T	0.572	probably damaging	0.998	probably damaging	0.988	Neutral	0.257	Neutral	0.208	Neutral	0.117	Prostate Cancer/LHON
A8563G	MT-ATP6	-	+	0.0169	transition	1	T13A	0.405	probably damaging	0.994	probably damaging	0.988	Neutral	0.453	Neutral	0.273	Neutral	0.206
T3308C	MT-ND1	+	+	0.0172	transition	2	M1T	0.577	probably damaging	0.992	probably damaging	0.978	Unclassified	NA	Neutral	0.429	Neutral	0.2	MELAS/DEAF enhancer/hypertension
G15257A	MT-CYB	-	+	0.027	transition	1	D171N	0.785	benign	0.001	benign	0.005	Neutral	0.342	Disease	0.506	Neutral	0.352	LHON
A10086G	MT-ND3	+	+	0.0276	transition	1	N10D	0.196	probably damaging	0.966	possibly damaging	0.903	Neutral	0.227	Neutral	0.238	Neutral	0.14
A13651G	MT-ND5	-	+	0.0296	transition	1	T439A	0.626	probably damaging	0.996	probably damaging	0.994	Neutral	0.464	Neutral	0.268	Neutral	0.071
A14769G	MT-CYB	+	+	0.0296	transition	2	N8S	0.408	probably damaging	0.992	probably damaging	0.983	Neutral	0.34	Neutral	0.416	Neutral	0.104
A13276G	MT-ND5	+	+	0.032	transition	1	M314V	0.407	benign	0	benign	0.005	Disease	0.567	Disease	0.536	Neutral	0.413
A4833G	MT-ND2	-	+	0.0417	transition	1	T122A	0.488	possibly damaging	0.665	benign	0.433	Disease	0.51	Neutral	0.16	Neutral	0.167	NIDDM helper mutation;AD
C11177T	MT-ND4	+	+	0.0636	transition	1	P140S	0.39	probably damaging	0.999	probably damaging	0.996	Unclassified	NA	Neutral	0.36	Neutral	0.299
A15218G	MT-CYB	+	+	0.0731	transition	1	T158A	0.366	possibly damaging	0.833	probably damaging	0.956	Unclassified	NA	Neutral	0.312	Neutral	0.316
C8468A	MT-ATP8	+	-	0.0734	transversion	1	L35M	0.327	probably damaging	0.994	probably damaging	0.992	Neutral	0.392	Neutral	0.331	Neutral	0.024
G11969A	MT-ND4	-	+	0.0738	transition	1	A404T	0.639	benign	0.002	benign	0.003	Disease	0.693	Disease	0.587	Neutral	0.347
T14000A	MT-ND5	+	+	0.074	transversion	2	L555Q	0.552	probably damaging	1	probably damaging	0.999	Neutral	0.468	Neutral	0.22	Neutral	0.053
G8027A	MT-CO2	+	+	0.1595	transition	1	A148T	0.241	probably damaging	0.999	probably damaging	0.998	Neutral	0.294	Neutral	0.306	Neutral	0.053
A4824G	MT-ND2	+	+	0.1696	transition	1	T119A	0.368	possibly damaging	0.771	benign	0.318	Disease	0.554	Neutral	0.166	Neutral	0.191
G9055A	MT-ATP6	+	+	0.1801	transition	1	A177T	0.492	possibly damaging	0.845	benign	0.399	Disease	0.501	Neutral	0.381	Neutral	0.269	PD protective factor
T14783A	MT-CYB	+	-	0.8183	transversion	1	L13M	0.494	probably damaging	0.999	probably damaging	0.995	Neutral	0.472	Neutral	0.478	Neutral	0.139
T9540A	MT-CO3	+	-	0.8824	transversion	1	L112M	0.674	probably damaging	0.997	probably damaging	0.995	Neutral	0.291	Neutral	0.185	Neutral	0.061
A12337T	MT-ND5	-	+	0	transversion	1	M1L	0.972	unknown	?	unknown	?	Unclassified	NA	Neutral	0.335	Neutral	0.083
G13552A	MT-ND5	+	+	0	transition	1	A406T	0.513	benign	0.025	benign	0.018	Disease	0.54	Neutral	0.333	Neutral	0.399
T12005C	MT-ND4	+	-	0	transition	1	W416R	0.627	benign	0	benign	0	Disease	0.587	Neutral	0.095	Neutral	0.138
T11700C	MT-ND4	+	-	0	transition	2	I314T	0.359	benign	0	benign	0	Disease	0.629	Neutral	0.204	Neutral	0.232
A14071G	MT-ND5	+	-	0.0002	transition	1	T579A	0.368	possibly damaging	0.779	benign	0.318	Neutral	0.324	Neutral	0.205	Neutral	0.073
T4612C	MT-ND2	-	+	0.0005	transition	2	M48T	0.602	benign	0.001	benign	0.002	Neutral	0.378	Disease	0.546	Neutral	0.302
A14181G	MT-ND6	-	+	0.0005	transition	1	Y165H	0.69	benign	0.006	benign	0.007	Neutral	0.414	Neutral	0.479	Disease	0.546
G12820A	MT-ND5	+	-	0.0005	transition	1	A162T	0.423	benign	0	benign	0.001	Disease	0.587	Neutral	0.165	Neutral	0.258
C5191T	MT-ND2	-	+	0.0006	transition	2	T241M	0.638	benign	0.006	benign	0.009	Disease	0.503	Neutral	0.159	Neutral	0.093
A12017G	MT-ND4	-	+	0.0006	transition	1	T420A	0.61	benign	0.115	benign	0.019	Disease	0.823	Neutral	0.286	Neutral	0.458
C8558T	MT-ATP6	+	-	0.0006	transition	2	A11V	0.374	benign	0.218	benign	0.177	Disease	0.571	Neutral	0.345	Neutral	0.4	Possibly LVNC cardiomyopathy-associated
A13153G	MT-ND5	+	-	0.0006	transition	1	I273V	0.397	benign	0.003	benign	0.007	Disease	0.514	Neutral	0.135	Neutral	0.085
C13547T	MT-ND5	-	+	0.0007	transition	2	T404M	0.339	benign	0.072	benign	0.028	Disease	0.628	Neutral	0.225	Neutral	0.335
A15122G	MT-CYB	-	+	0.0009	transition	1	T126A	0.574	benign	0	benign	0.007	Disease	0.549	Neutral	0.293	Neutral	0.458
G3640A	MT-ND1	+	-	0.0009	transition	1	A112T	0.714	benign	0.001	benign	0.019	Neutral	0.246	Neutral	0.16	Neutral	0.102
A13676G	MT-ND5	+	-	0.001	transition	2	N447S	0.599	possibly damaging	0.51	benign	0.265	Neutral	0.5	Neutral	0.477	Neutral	0.141
C15381T	MT-CYB	-	+	0.0014	transition	2	T212I	0.218	benign	0.111	benign	0.252	Disease	0.568	Neutral	0.311	Neutral	0.241
C5463T	MT-ND2	-	+	0.0014	transition	1	L332F	0.535	benign	0.389	benign	0.076	Disease	0.642	Neutral	0.306	Neutral	0.127
C14751T	MT-CYB	+	-	0.0016	transition	2	T2I	0.224	possibly damaging	0.558	benign	0.093	Neutral	0.259	Neutral	0.188	Neutral	0.064
C8657T	MT-ATP6	-	+	0.0019	transition	2	T44I	0.556	benign	0.001	benign	0.003	Neutral	0.485	Disease	0.595	Neutral	0.211
G8896A	MT-ATP6	-	+	0.002	transition	1	A124T	0.512	benign	0	benign	0.002	Disease	0.554	Neutral	0.372	Neutral	0.326
C12123T	MT-ND4	-	+	0.002	transition	2	T455I	0.565	benign	0.385	benign	0.104	Disease	0.709	Neutral	0.173	Neutral	0.274
G8857A	MT-ATP6	-	+	0.0022	transition	1	G111S	0.61	benign	0.185	benign	0.123	Disease	0.51	Neutral	0.321	Neutral	0.229
T8504C	MT-ATP8	-	+	0.0023	transition	1	Y47H	0.359	possibly damaging	0.645	benign	0.389	Neutral	0.149	Neutral	0.225	Neutral	0.013
T14325C	MT-ND6	-	+	0.0026	transition	1	N117D	0.508	possibly damaging	0.716	benign	0.355	Neutral	0.083	Neutral	0.128	Neutral	0.102	LHON
G8854A	MT-ATP6	-	+	0.0027	transition	1	A110T	0.604	benign	0.004	benign	0.007	Disease	0.512	Neutral	0.373	Neutral	0.424
T15654A	MT-CYB	-	+	0.0028	transversion	2	M303K	0.78	benign	0.098	benign	0.106	Neutral	0.4	Neutral	0.364	Neutral	0.305
G7419A	MT-CO1	+	-	0.0028	transition	1	E506K	0.328	possibly damaging	0.473	benign	0.057	Neutral	0.222	Neutral	0.37	Neutral	0.12
A4722G	MT-ND2	-	+	0.003	transition	1	T85A	0.604	benign	0.026	benign	0.035	Disease	0.611	Neutral	0.222	Neutral	0.237
G6570T	MT-CO1	-	+	0.0032	transversion	1	A223S	0.49	benign	0.009	benign	0.066	Neutral	0.367	Disease	0.544	Neutral	0.263
T5074C	MT-ND2	+	+	0.0033	transition	2	I202T	0.453	benign	0.045	benign	0.04	Disease	0.638	Neutral	0.351	Neutral	0.217
A4129G	MT-ND1	+	-	0.0033	transition	1	T275A	0.693	benign	0.001	benign	0.006	Neutral	0.149	Neutral	0.138	Neutral	0.041
A14280G	MT-ND6	-	+	0.0039	transition	1	S132P	0.372	benign	0	benign	0.005	Neutral	0.427	Neutral	0.321	Disease	0.778
A8537G	MT-ATP6	-	+	0.0046	transition	2	N4S	0.225	benign	0.004	benign	0.003	Disease	0.6	Neutral	0.146	Neutral	0.041
G13711A	MT-ND5	+	+	0.0053	transition	1	A459T	0.497	benign	0.001	benign	0.005	Disease	0.618	Neutral	0.215	Neutral	0.288
T9101G	MT-ATP6	-	+	0.0055	transversion	2	I192S	0.529	benign	0.25	benign	0.144	Disease	0.504	Neutral	0.288	Neutral	0.268
T5302C	MT-ND2	-	+	0.0058	transition	2	I278T	0.191	benign	0	benign	0.001	Disease	0.627	Neutral	0.109	Neutral	0.035
G14207A	MT-ND6	+	-	0.0058	transition	2	T156I	0.831	benign	0.303	benign	0.331	Neutral	0.271	Neutral	0.254	Neutral	0.469
T12338C	MT-ND5	+	+	0.0063	transition	2	M1T	0.966	unknown	?	unknown	?	Unclassified	NA	Neutral	0.417	Neutral	0.147	DEAF1555 increased penetrance/LHON
G4924A	MT-ND2	-	+	0.0064	transition	2	S152N	0.388	benign	0.003	benign	0.005	Disease	0.68	Neutral	0.164	Neutral	0.178
G13477A	MT-ND5	-	+	0.0064	transition	1	A381T	0.601	benign	0.003	benign	0.007	Disease	0.544	Neutral	0.085	Neutral	0.093
T5277C	MT-ND2	+	+	0.0071	transition	1	F270L	0.554	benign	0.001	benign	0.002	Disease	0.572	Neutral	0.085	Neutral	0.03
G9948A	MT-CO3	-	+	0.0076	transition	1	V248I	0.627	benign	0	benign	0.006	Neutral	0.203	Disease	0.533	Neutral	0.214
A14128G	MT-ND5	-	+	0.0096	transition	1	T598A	0.658	benign	0.387	possibly damaging	0.483	Neutral	0.25	Neutral	0.101	Neutral	0.027
T8567C	MT-ATP6	+	+	0.0099	transition	2	I14T	0.549	possibly damaging	0.617	benign	0.28	Neutral	0.315	Neutral	0.141	Neutral	0.093
T3866C	MT-ND1	+	+	0.012	transition	2	I187T	0.62	benign	0.002	benign	0.021	Disease	0.525	Neutral	0.187	Neutral	0.272	LHON+limb claudication
G13889A	MT-ND5	+	-	0.0143	transition	2	C518Y	0.328	benign	0	benign	0	Disease	0.575	Neutral	0.477	Neutral	0.232
A5319T	MT-ND2	-	+	0.0147	transversion	1	T284S	0.55	benign	0.012	benign	0.007	Disease	0.596	Neutral	0.331	Neutral	0.147
A3434G	MT-ND1	+	+	0.0154	transition	2	Y43C	0.577	benign	0.004	benign	0.014	Neutral	0.367	Disease	0.507	Neutral	0.351
G13958C	MT-ND5	+	-	0.0163	transversion	2	G541A	0.434	possibly damaging	0.606	benign	0.318	Neutral	0.327	Neutral	0.259	Neutral	0.089
A15671G	MT-CYB	-	+	0.0202	transition	1	M309V	0.596	benign	0	benign	0.001	Neutral	0.239	Disease	0.518	Neutral	0.224
T13886C	MT-ND5	-	+	0.0247	transition	2	L517P	0.571	benign	0.001	benign	0.003	Neutral	0.414	Disease	0.72	Neutral	0.325
A4732G	MT-ND2	+	-	0.0258	transition	2	N88S	0.292	benign	0.008	benign	0.012	Disease	0.599	Neutral	0.238	Neutral	0.335
C13880A	MT-ND5	+	+	0.029	transversion	2	S515Y	0.379	possibly damaging	0.5	benign	0.12	Neutral	0.482	Neutral	0.456	Neutral	0.161
G5262A	MT-ND2	+	+	0.0319	transition	1	A265T	0.242	benign	0.002	benign	0.003	Disease	0.73	Neutral	0.352	Neutral	0.418
T13879C	MT-ND5	+	+	0.0334	transition	1	S515P	0.426	benign	0.003	benign	0.002	Neutral	0.437	Disease	0.576	Neutral	0.242
G13135A	MT-ND5	+	+	0.0484	transition	1	A267T	0.452	benign	0.006	benign	0.011	Disease	0.54	Neutral	0.175	Neutral	0.137	possible HCM susceptibility
A14793G	MT-CYB	+	-	0.0968	transition	2	H16R	0.463	benign	0.001	benign	0.003	Neutral	0.234	Disease	0.526	Neutral	0.161
A4917G	MT-ND2	+	-	0.1511	transition	1	N150D	0.628	benign	0.129	benign	0.06	Disease	0.663	Neutral	0.423	Neutral	0.243	LHON/Insulin Resistance/AMD/NRTI-PN
G13928C	MT-ND5	+	+	0.2072	transversion	2	S531T	0.321	possibly damaging	0.649	benign	0.18	Neutral	0.28	Neutral	0.095	Neutral	0.041
G13708A	MT-ND5	+	+	0.2558	transition	1	A458T	0.409	benign	0	benign	0.001	Disease	0.627	Neutral	0.407	Neutral	0.382	LHON/Increased MS risk/higher freq in PD-ADS
A12544G	MT-ND5	-	+	0	transition	1	T70A	0.462	benign	0.012	benign	0.033	Neutral	0.468	Neutral	0.207	Neutral	0.209
T13874C	MT-ND5	+	-	0	transition	2	M513T	0.394	benign	0.002	benign	0.005	Neutral	0.386	Neutral	0.32	Neutral	0.135
T8744C	MT-ATP6	+	-	0	transition	2	V73A	0.645	benign	0.007	benign	0.036	Neutral	0.388	Neutral	0.2	Neutral	0.105
A8986G	MT-ATP6	+	-	0	transition	1	M154V	0.497	benign	0	benign	0.001	Neutral	0.29	Neutral	0.375	Neutral	0.112
A8384G	MT-ATP8	-	+	0	transition	1	T7A	0.501	benign	0	benign	0	Neutral	0.223	Neutral	0.405	Neutral	0.05
T6481C	MT-CO1	+	+	0	transition	2	V193A	0.669	benign	0.414	benign	0.245	Neutral	0.383	Neutral	0.286	Neutral	0.163
G6951A	MT-CO1	+	-	0	transition	1	V350M	0.68	benign	0.058	benign	0.053	Neutral	0.498	Neutral	0.224	Neutral	0.192
T7084C	MT-CO1	+	-	0	transition	2	I394T	0.323	benign	0.084	benign	0.116	Neutral	0.247	Neutral	0.197	Neutral	0.15
G6516A	MT-CO1	+	-	0	transition	1	G205S	0.618	benign	0.068	benign	0.366	Neutral	0.215	Neutral	0.447	Neutral	0.128
T7159C	MT-CO1	-	+	0	transition	2	I419T	0.363	benign	0	benign	0.002	Neutral	0.232	Neutral	0.393	Neutral	0.18
T7357C	MT-CO1	-	+	0	transition	2	V485A	0.132	benign	0	benign	0.001	Neutral	0.179	Neutral	0.328	Neutral	0.053
A6408G	MT-CO1	-	+	0	transition	1	I169V	0.501	benign	0	benign	0	Neutral	0.245	Neutral	0.292	Neutral	0.1
T7842C	MT-CO2	-	+	0	transition	2	M86T	0.415	benign	0.002	benign	0.003	Neutral	0.338	Neutral	0.444	Neutral	0.24
A7796G	MT-CO2	-	+	0	transition	1	I71V	0.587	benign	0	benign	0.001	Unclassified	NA	Neutral	0.225	Neutral	0.085
T9856C	MT-CO3	-	+	0	transition	2	I217T	0.457	benign	0	benign	0.002	Neutral	0.186	Neutral	0.398	Neutral	0.129
A15515G	MT-CYB	-	+	0	transition	1	T257A	0.309	benign	0.012	benign	0.009	Neutral	0.329	Neutral	0.253	Neutral	0.105
C14915T	MT-CYB	-	+	0	transition	1	P57S	0.424	benign	0.008	benign	0.015	Neutral	0.167	Neutral	0.145	Neutral	0.057
T3548C	MT-ND1	-	+	0	transition	2	I81T	0.621	benign	0.004	benign	0.052	Neutral	0.273	Neutral	0.135	Neutral	0.084
C4058T	MT-ND1	-	+	0	transition	2	S251F	0.455	benign	0	benign	0.005	Neutral	0.444	Neutral	0.192	Neutral	0.237
A5502G	MT-ND2	+	-	0	transition	1	M345V	0.506	benign	0.317	benign	0.228	Neutral	0.424	Neutral	0.164	Neutral	0.071
A4638G	MT-ND2	-	+	0	transition	1	I57V	0.617	benign	0.072	benign	0.129	Neutral	0.447	Neutral	0.206	Neutral	0.189
G12541A	MT-ND5	+	+	0	transition	1	A69T	0.432	benign	0.002	benign	0.007	Neutral	0.448	Neutral	0.145	Neutral	0.152
A14140G	MT-ND5	-	+	0	transition	1	I602V	0.544	benign	0.387	benign	0.131	Neutral	0.225	Neutral	0.075	Neutral	0.018
T14351A	MT-ND6	+	-	0	transversion	2	E108V	0.512	benign	0.317	benign	0.173	Neutral	0.142	Neutral	0.225	Neutral	0.068
T14351C	MT-ND6	+	-	0	transition	2	E108G	0.447	benign	0.188	benign	0.129	Neutral	0.18	Neutral	0.148	Neutral	0.041
C14334T	MT-ND6	+	+	0	transition	1	V114I	0.501	benign	0.028	benign	0.043	Neutral	0.2	Neutral	0.112	Neutral	0.094
T14463C	MT-ND6	-	+	0	transition	1	T71A	0.624	benign	0.004	benign	0.011	Neutral	0.153	Neutral	0.128	Neutral	0.14
G13204A	MT-ND5	-	+	0.0005	transition	1	V290I	0.413	benign	0.001	benign	0.007	Neutral	0.391	Neutral	0.221	Neutral	0.062
A9067G	MT-ATP6	-	+	0.0005	transition	1	M181V	0.398	benign	0.003	benign	0.008	Neutral	0.466	Neutral	0.304	Neutral	0.29
A3520G	MT-ND1	-	+	0.0005	transition	1	I72V	0.594	benign	0.001	benign	0.006	Neutral	0.174	Neutral	0.125	Neutral	0.029
A3865G	MT-ND1	-	+	0.0005	transition	1	I187V	0.545	benign	0.002	benign	0.009	Neutral	0.199	Neutral	0.094	Neutral	0.031
G4512A	MT-ND2	-	+	0.0005	transition	1	A15T	0.36	benign	0.001	benign	0.003	Neutral	0.407	Neutral	0.189	Neutral	0.188
T8756C	MT-ATP6	+	-	0.0006	transition	2	I77T	0.63	benign	0	benign	0.003	Neutral	0.28	Neutral	0.133	Neutral	0.051
G5970A	MT-CO1	+	-	0.0006	transition	1	G23S	0.659	benign	0.04	benign	0.231	Neutral	0.204	Neutral	0.471	Neutral	0.326
T8022C	MT-CO2	-	+	0.0006	transition	2	I146T	0.489	benign	0.121	benign	0.136	Neutral	0.258	Neutral	0.434	Neutral	0.077
G10644A	MT-ND4L	-	+	0.0006	transition	1	V59M	0.378	benign	0.002	benign	0.013	Neutral	0.134	Neutral	0.108	Neutral	0.037
G14258A	MT-ND6	-	+	0.0006	transition	2	P139L	0.461	benign	0.332	benign	0.338	Neutral	0.092	Neutral	0.245	Neutral	0.071
T7440A	MT-CO1	+	-	0.0007	transversion	1	S513T	0.146	benign	0	benign	0	-	-	-	-	-	-
T7440C	MT-CO1	+	-	0.0007	transition	1	S513P	0.119	benign	0.014	benign	0.03	-	-	-	-	-	-
T11318C	MT-ND4	-	+	0.0007	transition	1	S187P	0.534	benign	0	benign	0	Neutral	0.419	Neutral	0.307	Neutral	0.36
C14664T	MT-ND6	+	-	0.0007	transition	1	A4T	0.263	benign	0.001	benign	0.006	Neutral	0.24	Neutral	0.146	Neutral	0.04
G7595A	MT-CO2	+	-	0.0008	transition	1	A4T	0.636	benign	0	benign	0.002	Unclassified	NA	Neutral	0.334	Neutral	0.105
A5496G	MT-ND2	+	+	0.0008	transition	1	M343V	0.506	benign	0.317	benign	0.228	Neutral	0.272	Neutral	0.229	Neutral	0.053
T3350C	MT-ND1	-	+	0.0009	transition	2	I15T	0.587	benign	0.001	benign	0.011	Unclassified	NA	Neutral	0.307	Neutral	0.171
A14564G	MT-ND6	+	-	0.0009	transition	2	V37A	0.55	benign	0.001	benign	0.004	Neutral	0.213	Neutral	0.406	Neutral	0.238
C6228A	MT-CO1	+	-	0.001	transversion	1	L109I	0.494	benign	0.054	benign	0.116	Neutral	0.202	Neutral	0.278	Neutral	0.044
C6228T	MT-CO1	+	-	0.001	transition	1	L109F	0.522	benign	0	benign	0.003	Neutral	0.272	Neutral	0.243	Neutral	0.029
A14981G	MT-CYB	-	+	0.001	transition	1	I79V	0.496	benign	0.001	benign	0.002	Neutral	0.371	Neutral	0.319	Neutral	0.245
A10899G	MT-ND4	-	+	0.001	transition	2	N47S	0.482	benign	0.002	benign	0.017	Unclassified	NA	Neutral	0.227	Neutral	0.083
C6445T	MT-CO1	+	-	0.0011	transition	2	T181M	0.676	benign	0.223	benign	0.155	Neutral	0.211	Neutral	0.114	Neutral	0.017
G15596A	MT-CYB	-	+	0.0011	transition	1	V284I	0.466	benign	0.007	benign	0.033	Neutral	0.251	Neutral	0.167	Neutral	0.013
G4560A	MT-ND2	-	+	0.0011	transition	1	V31M	0.512	benign	0.072	benign	0.033	Neutral	0.315	Neutral	0.125	Neutral	0.049
A3349G	MT-ND1	-	+	0.0012	transition	1	I15V	0.567	benign	0	benign	0.005	Unclassified	NA	Neutral	0.189	Neutral	0.131
A14669G	MT-ND6	+	-	0.0012	transition	2	M2T	0.313	benign	0	benign	0	Neutral	0.094	Neutral	0.133	Neutral	0.029
A9058G	MT-ATP6	-	+	0.0013	transition	1	T178A	0.209	benign	0.008	benign	0.016	Neutral	0.283	Neutral	0.131	Neutral	0.043	Possibly LVNC cardiomyopathy-associated
G10203A	MT-ND3	+	-	0.0013	transition	1	V49I	0.534	benign	0	benign	0.006	Neutral	0.118	Neutral	0.315	Neutral	0.032
A13661G	MT-ND5	+	-	0.0015	transition	2	N442S	0.402	benign	0.051	benign	0.056	Neutral	0.454	Neutral	0.263	Neutral	0.072
T7372C	MT-CO1	+	-	0.0015	transition	2	M490T	0.252	benign	0	benign	0	Neutral	0.219	Neutral	0.252	Neutral	0.057
T14063C	MT-ND5	-	+	0.0015	transition	2	I576T	0.582	benign	0.001	benign	0.002	Neutral	0.401	Neutral	0.149	Neutral	0.091
T9116C	MT-ATP6	-	+	0.0016	transition	2	I197T	0.671	benign	0	benign	0.001	Unclassified	NA	Neutral	0.21	Neutral	0.139
A9327G	MT-CO3	+	-	0.0016	transition	1	T41A	0.382	benign	0	benign	0	Neutral	0.107	Neutral	0.112	Neutral	0.068
C13981T	MT-ND5	-	+	0.0016	transition	1	P549S	0.502	benign	0.02	benign	0.012	Neutral	0.281	Neutral	0.108	Neutral	0.023
A7353G	MT-CO1	-	+	0.0017	transition	1	M484V	0.242	benign	0	benign	0	Neutral	0.179	Neutral	0.328	Neutral	0.064
T15747C	MT-CYB	-	+	0.0017	transition	2	I334T	0.241	benign	0	benign	0.006	Neutral	0.308	Neutral	0.278	Neutral	0.118
C14315T	MT-ND6	-	+	0.0017	transition	2	S120N	0.459	benign	0	benign	0.003	Neutral	0.273	Neutral	0.255	Neutral	0.23
A9468G	MT-CO3	-	+	0.0018	transition	1	T88A	0.343	benign	0.01	benign	0.018	Neutral	0.141	Neutral	0.233	Neutral	0.096
G6249A	MT-CO1	-	+	0.0019	transition	1	A116T	0.483	benign	0	benign	0.003	Neutral	0.325	Neutral	0.226	Neutral	0.143
A14393G	MT-ND6	+	-	0.0019	transition	2	V94A	0.504	benign	0.003	benign	0.006	Neutral	0.208	Neutral	0.226	Neutral	0.136
A11015G	MT-ND4	+	-	0.002	transition	1	S86G	0.341	benign	0.007	benign	0.019	Unclassified	NA	Neutral	0.199	Neutral	0.103
C7681A	MT-CO2	-	+	0.0021	transversion	3	F32L	0.559	benign	0.006	benign	0.006	Unclassified	NA	Neutral	0.184	Neutral	0.219
C9490T	MT-CO3	-	+	0.0021	transition	2	A95V	0.469	benign	0.001	benign	0.003	Neutral	0.15	Neutral	0.095	Neutral	0.082
C15735T	MT-CYB	-	+	0.0021	transition	2	A330V	0.416	benign	0.026	benign	0.016	Neutral	0.32	Neutral	0.389	Neutral	0.177
G9489A	MT-CO3	-	+	0.0022	transition	1	A95T	0.398	benign	0.002	benign	0.003	Neutral	0.221	Neutral	0.139	Neutral	0.152
A4012G	MT-ND1	-	+	0.0022	transition	1	T236A	0.367	benign	0	benign	0.002	Neutral	0.121	Neutral	0.208	Neutral	0.047
T3593C	MT-ND1	-	+	0.0022	transition	2	V96A	0.414	benign	0	benign	0.009	Neutral	0.116	Neutral	0.2	Neutral	0.024
T14634C	MT-ND6	-	+	0.0022	transition	1	M14V	0.434	benign	0.003	benign	0.004	Neutral	0.092	Neutral	0.107	Neutral	0.058
A9210G	MT-CO3	+	-	0.0023	transition	1	T2A	0.113	benign	0	benign	0	Unclassified	NA	Neutral	0.059	Neutral	0.015
G7119A	MT-CO1	-	+	0.0024	transition	1	D406N	0.52	benign	0	benign	0.004	Neutral	0.184	Neutral	0.101	Neutral	0.054
A9127G	MT-ATP6	-	+	0.0025	transition	1	I201V	0.64	benign	0	benign	0.001	Unclassified	NA	Neutral	0.326	Neutral	0.239
T15804C	MT-CYB	-	+	0.0026	transition	2	V353A	0.527	benign	0.309	benign	0.38	Unclassified	NA	Neutral	0.244	Neutral	0.15
A4079G	MT-ND1	-	+	0.0026	transition	2	Y258C	0.433	benign	0	benign	0.002	Neutral	0.35	Neutral	0.293	Neutral	0.21
A9355G	MT-CO3	+	-	0.0027	transition	2	N50S	0.591	benign	0.001	benign	0.002	Neutral	0.14	Neutral	0.11	Neutral	0.034
C4936T	MT-ND2	-	+	0.0027	transition	2	T156I	0.461	benign	0.003	benign	0.027	Neutral	0.399	Neutral	0.174	Neutral	0.066
T12599C	MT-ND5	+	-	0.0027	transition	2	M88T	0.41	benign	0	benign	0.003	Neutral	0.431	Neutral	0.455	Neutral	0.301
G6018A	MT-CO1	-	+	0.0028	transition	1	A39T	0.584	benign	0.015	benign	0.038	Neutral	0.396	Neutral	0.107	Neutral	0.097
C15459T	MT-CYB	-	+	0.0029	transition	2	S238F	0.259	benign	0.068	benign	0.097	Neutral	0.226	Neutral	0.173	Neutral	0.063
A13834G	MT-ND5	+	-	0.003	transition	1	T500A	0.446	benign	0.01	benign	0.024	Neutral	0.492	Neutral	0.294	Neutral	0.219
A12530G	MT-ND5	+	-	0.0031	transition	2	N65S	0.503	benign	0.029	benign	0.056	Neutral	0.389	Neutral	0.408	Neutral	0.107
G6465A	MT-CO1	-	+	0.0032	transition	1	V188I	0.609	benign	0	benign	0.011	Neutral	0.163	Neutral	0.361	Neutral	0.034
G3496A	MT-ND1	+	-	0.0032	transition	1	A64T	0.354	benign	0	benign	0.001	Neutral	0.178	Neutral	0.179	Neutral	0.043
A9115G	MT-ATP6	-	+	0.0033	transition	1	I197V	0.676	benign	0.011	benign	0.01	Unclassified	NA	Neutral	0.213	Neutral	0.119
C15885T	MT-CYB	+	-	0.0033	transition	2	A380V	0.278	benign	0.02	benign	0.003	-	-	-	-	-	-
A9100G	MT-ATP6	-	+	0.0035	transition	1	I192V	0.484	benign	0.059	benign	0.064	Neutral	0.348	Neutral	0.206	Neutral	0.06
G14259A	MT-ND6	+	-	0.0036	transition	1	P139S	0.381	benign	0.001	benign	0.007	Neutral	0.159	Neutral	0.25	Neutral	0.051
G15221A	MT-CYB	-	+	0.0037	transition	1	D159N	0.453	benign	0.007	benign	0.033	Neutral	0.406	Neutral	0.213	Neutral	0.355
C15651T	MT-CYB	-	+	0.0038	transition	2	A302V	0.668	benign	0.003	benign	0.002	Neutral	0.287	Neutral	0.342	Neutral	0.139
G3745A	MT-ND1	+	-	0.0038	transition	1	A147T	0.69	benign	0.009	benign	0.043	Neutral	0.211	Neutral	0.495	Neutral	0.128
G9801A	MT-CO3	-	+	0.0039	transition	1	V199M	0.584	benign	0.007	benign	0.009	Neutral	0.287	Neutral	0.171	Neutral	0.061
G7775A	MT-CO2	+	-	0.004	transition	1	V64I	0.47	benign	0	benign	0.001	Unclassified	NA	Neutral	0.154	Neutral	0.022
C15315T	MT-CYB	-	+	0.0041	transition	2	A190V	0.612	benign	0.206	benign	0.052	Neutral	0.235	Neutral	0.246	Neutral	0.185
A7158G	MT-CO1	+	-	0.0042	transition	1	I419V	0.26	benign	0	benign	0.002	Neutral	0.26	Neutral	0.198	Neutral	0.086	Prostate Cancer
G10653A	MT-ND4L	-	+	0.0042	transition	1	A62T	0.511	benign	0	benign	0.003	Neutral	0.111	Neutral	0.229	Neutral	0.067
A12373G	MT-ND5	-	+	0.0042	transition	1	T13A	0.253	unknown	?	unknown	?	Unclassified	NA	Neutral	0.123	Neutral	0.039
T8987C	MT-ATP6	-	+	0.0043	transition	2	M154T	0.6	benign	0.104	benign	0.063	Neutral	0.47	Neutral	0.32	Neutral	0.323
G6150A	MT-CO1	+	-	0.0047	transition	1	V83I	0.676	benign	0	benign	0.002	Neutral	0.322	Neutral	0.275	Neutral	0.208	Prostate Cancer
A7746G	MT-CO2	+	-	0.0047	transition	2	N54S	0.403	benign	0.001	benign	0.006	Unclassified	NA	Neutral	0.259	Neutral	0.137
T9861C	MT-CO3	+	+	0.0047	transition	1	F219L	0.621	benign	0	benign	0	Neutral	0.103	Neutral	0.083	Neutral	0.064	AD
A3565G	MT-ND1	+	+	0.0047	transition	1	T87A	0.418	benign	0.001	benign	0.006	Neutral	0.163	Neutral	0.119	Neutral	0.026
G4596A	MT-ND2	-	+	0.0047	transition	1	V43I	0.366	benign	0.006	benign	0.011	Neutral	0.29	Neutral	0.301	Neutral	0.042
T15672C	MT-CYB	+	+	0.0049	transition	2	M309T	0.482	benign	0	benign	0.001	Neutral	0.192	Neutral	0.204	Neutral	0.061
A14750T	MT-CYB	-	+	0.0049	transversion	1	T2S	0.143	benign	0.018	benign	0.008	Neutral	0.312	Neutral	0.215	Neutral	0.045
A14750G	MT-CYB	-	+	0.0049	transition	1	T2A	0.157	benign	0	benign	0	Neutral	0.256	Neutral	0.064	Neutral	0.019
A8683G	MT-ATP6	-	+	0.005	transition	1	T53A	0.413	benign	0.002	benign	0.005	Neutral	0.497	Neutral	0.238	Neutral	0.142
T4695C	MT-ND2	-	+	0.005	transition	1	F76L	0.481	benign	0	benign	0	Neutral	0.351	Neutral	0.116	Neutral	0.192
A13942G	MT-ND5	-	+	0.0053	transition	1	T536A	0.438	benign	0.288	benign	0.074	Neutral	0.445	Neutral	0.22	Neutral	0.195
G3421A	MT-ND1	+	-	0.0053	transition	1	V39I	0.413	benign	0	benign	0.002	Neutral	0.169	Neutral	0.214	Neutral	0.02	MIDD
T9101C	MT-ATP6	-	+	0.0055	transition	2	I192T	0.571	benign	0.002	benign	0.007	Neutral	0.318	Neutral	0.069	Neutral	0.034	LHON
C15849T	MT-CYB	+	+	0.0055	transition	2	T368I	0.225	benign	0	benign	0.001	Unclassified	NA	Neutral	0.238	Neutral	0.195
A11654G	MT-ND4	-	+	0.0056	transition	1	T299A	0.457	benign	0	benign	0.001	Neutral	0.372	Neutral	0.107	Neutral	0.049
C14142A	MT-ND5	+	-	0.0058	transversion	3	I602M	0.686	benign	0.387	benign	0.131	Neutral	0.383	Neutral	0.084	Neutral	0.046
A8659G	MT-ATP6	+	+	0.006	transition	1	T45A	0.466	benign	0.001	benign	0.005	Neutral	0.422	Neutral	0.359	Neutral	0.125
A8842G	MT-ATP6	+	-	0.006	transition	1	I106V	0.381	benign	0.002	benign	0.003	Neutral	0.304	Neutral	0.086	Neutral	0.045
A7673G	MT-CO2	-	+	0.0061	transition	1	I30V	0.438	benign	0.009	benign	0.036	Unclassified	NA	Neutral	0.329	Neutral	0.424
G3337A	MT-ND1	+	-	0.0061	transition	1	V11M	0.6	benign	0.006	benign	0.02	Unclassified	NA	Neutral	0.282	Neutral	0.255	Cardiomyopathy
T7258C	MT-CO1	-	+	0.0062	transition	2	I452T	0.482	benign	0.001	benign	0.004	Neutral	0.158	Neutral	0.095	Neutral	0.062
T14319C	MT-ND6	+	+	0.0063	transition	1	N119D	0.446	benign	0.001	benign	0.004	Neutral	0.139	Neutral	0.128	Neutral	0.145	PD
T8870C	MT-ATP6	-	+	0.0065	transition	2	M115T	0.486	benign	0	benign	0	Neutral	0.267	Neutral	0.335	Neutral	0.14
T15852A	MT-CYB	+	-	0.0065	transversion	2	I369N	0.442	benign	0.034	benign	0.044	Unclassified	NA	Neutral	0.394	Neutral	0.35
T15852C	MT-CYB	+	-	0.0065	transition	2	I369T	0.401	benign	0	benign	0.001	Unclassified	NA	Neutral	0.197	Neutral	0.06
G6267A	MT-CO1	+	+	0.0067	transition	1	A122T	0.63	benign	0.004	benign	0.009	Neutral	0.365	Neutral	0.477	Neutral	0.301	Prostate Cancer
G7269A	MT-CO1	+	+	0.0069	transition	1	V456M	0.677	benign	0.004	benign	0.018	Neutral	0.369	Neutral	0.099	Neutral	0.128
G8950A	MT-ATP6	+	-	0.007	transition	1	V142I	0.439	benign	0	benign	0.001	Neutral	0.496	Neutral	0.108	Neutral	0.029	LDYT
G14831A	MT-CYB	+	+	0.007	transition	1	A29T	0.391	benign	0	benign	0	Neutral	0.335	Neutral	0.138	Neutral	0.223	LHON
G6480A	MT-CO1	+	+	0.0071	transition	1	V193I	0.664	benign	0	benign	0.001	Neutral	0.177	Neutral	0.13	Neutral	0.018	Prostate Cancer
C12398T	MT-ND5	-	+	0.0071	transition	2	T21I	0.448	unknown	?	unknown	?	Unclassified	NA	Neutral	0.313	Neutral	0.119
T9128C	MT-ATP6	-	+	0.0072	transition	2	I201T	0.656	benign	0	benign	0.003	Unclassified	NA	Neutral	0.319	Neutral	0.235
G7356A	MT-CO1	+	-	0.0073	transition	1	V485M	0.13	benign	0.001	benign	0.002	Neutral	0.455	Neutral	0.225	Neutral	0.097
A14122G	MT-ND5	+	-	0.0074	transition	1	I596V	0.658	benign	0.387	benign	0.131	Neutral	0.298	Neutral	0.085	Neutral	0.048
A8887G	MT-ATP6	-	+	0.0074	transition	1	I121V	0.386	benign	0	benign	0	Neutral	0.425	Neutral	0.256	Neutral	0.122
A14059G	MT-ND5	-	+	0.0075	transition	1	I575V	0.41	benign	0.01	benign	0.007	Neutral	0.331	Neutral	0.154	Neutral	0.057
C6340T	MT-CO1	-	+	0.0076	transition	2	T146I	0.597	benign	0.025	benign	0.111	Neutral	0.211	Neutral	0.326	Neutral	0.145	Prostate Cancer
T10345C	MT-ND3	-	+	0.0079	transition	2	I96T	0.398	benign	0	benign	0.006	Neutral	0.14	Neutral	0.171	Neutral	0.025
C11061T	MT-ND4	+	+	0.0079	transition	2	S101F	0.479	benign	0.418	benign	0.125	Unclassified	NA	Neutral	0.343	Neutral	0.226
A7844G	MT-CO2	-	+	0.0083	transition	1	T87A	0.325	benign	0.001	benign	0.005	Neutral	0.397	Neutral	0.316	Neutral	0.166
A4093G	MT-ND1	+	+	0.0084	transition	1	T263A	0.601	benign	0	benign	0.008	Neutral	0.112	Neutral	0.186	Neutral	0.041
T9682C	MT-CO3	-	+	0.0085	transition	2	M159T	0.588	benign	0	benign	0.002	Neutral	0.189	Neutral	0.326	Neutral	0.124
T14757C	MT-CYB	-	+	0.0086	transition	2	M4T	0.196	benign	0	benign	0.001	Neutral	0.293	Neutral	0.266	Neutral	0.088
G12454A	MT-ND5	+	+	0.0089	transition	1	V40I	0.528	benign	0.001	benign	0.002	Neutral	0.25	Neutral	0.362	Neutral	0.077
T15458C	MT-CYB	+	+	0.0089	transition	1	S238P	0.356	benign	0.129	benign	0.12	Neutral	0.377	Neutral	0.356	Neutral	0.275
T3338C	MT-ND1	-	+	0.0093	transition	2	V11A	0.645	benign	0.001	benign	0.006	Unclassified	NA	Neutral	0.343	Neutral	0.158
G9196A	MT-ATP6	+	-	0.0094	transition	1	D224N	0.656	benign	0.399	benign	0.268	Unclassified	NA	Neutral	0.326	Neutral	0.126
A4767G	MT-ND2	-	+	0.0095	transition	1	M100V	0.379	benign	0	benign	0.001	Neutral	0.365	Neutral	0.305	Neutral	0.321
G11150A	MT-ND4	-	+	0.0097	transition	1	A131T	0.65	benign	0.035	benign	0.03	Unclassified	NA	Neutral	0.204	Neutral	0.2
A6663G	MT-CO1	-	+	0.0099	transition	1	I254V	0.558	benign	0.001	benign	0.003	Neutral	0.293	Neutral	0.377	Neutral	0.162	Prostate Cancer
G11963A	MT-ND4	-	+	0.0105	transition	1	V402I	0.369	benign	0	benign	0	Neutral	0.418	Neutral	0.09	Neutral	0.018
A3511G	MT-ND1	+	-	0.0109	transition	1	T69A	0.558	benign	0	benign	0.009	Neutral	0.166	Neutral	0.173	Neutral	0.024
A3511T	MT-ND1	+	-	0.0109	transversion	1	T69S	0.627	benign	0.001	benign	0.015	Neutral	0.125	Neutral	0.224	Neutral	0.023
C11151T	MT-ND4	-	+	0.0111	transition	2	A131V	0.577	benign	0	benign	0.001	Unclassified	NA	Neutral	0.268	Neutral	0.176
T15479C	MT-CYB	-	+	0.0116	transition	1	F245L	0.643	benign	0.008	benign	0.012	Neutral	0.4	Neutral	0.254	Neutral	0.151
G15317A	MT-CYB	+	-	0.0117	transition	1	A191T	0.311	benign	0.008	benign	0.013	Neutral	0.467	Neutral	0.389	Neutral	0.404
T7270C	MT-CO1	-	+	0.0135	transition	2	V456A	0.685	benign	0.054	benign	0.116	Neutral	0.405	Neutral	0.198	Neutral	0.244
G15734A	MT-CYB	+	+	0.0135	transition	1	A330T	0.227	benign	0.011	benign	0.019	Neutral	0.306	Neutral	0.327	Neutral	0.123
A14978G	MT-CYB	+	-	0.0141	transition	1	I78V	0.175	benign	0	benign	0.001	Neutral	0.209	Neutral	0.286	Neutral	0.093
C13967T	MT-ND5	-	+	0.0145	transition	2	T544M	0.372	benign	0.011	benign	0.015	Neutral	0.426	Neutral	0.155	Neutral	0.066	Possible LHON factor
A5319G	MT-ND2	+	+	0.0147	transition	1	T284A	0.506	benign	0	benign	0	Neutral	0.49	Neutral	0.256	Neutral	0.129
C3497T	MT-ND1	-	+	0.0151	transition	2	A64V	0.413	benign	0.002	benign	0.009	Neutral	0.16	Neutral	0.356	Neutral	0.06	LHON
G3736A	MT-ND1	-	+	0.0152	transition	1	V144I	0.661	benign	0.009	benign	0.033	Neutral	0.182	Neutral	0.488	Neutral	0.147	LHON
A6040G	MT-CO1	+	-	0.0157	transition	2	N46S	0.405	benign	0	benign	0.001	Neutral	0.184	Neutral	0.251	Neutral	0.017
T11253C	MT-ND4	-	+	0.0161	transition	2	I165T	0.406	benign	0.001	benign	0.005	Unclassified	NA	Neutral	0.151	Neutral	0.143	LHON;PD
C8562T	MT-ATP8	-	+	0.0164	transition	2	P66L	0.248	benign	0	benign	0	Neutral	0.167	Neutral	0.239	Neutral	0.008
T4232C	MT-ND1	+	+	0.0169	transition	2	I309T	0.609	benign	0	benign	0.004	Neutral	0.224	Neutral	0.298	Neutral	0.114
G7859A	MT-CO2	-	+	0.017	transition	1	D92N	0.226	benign	0.001	benign	0.002	Neutral	0.447	Neutral	0.209	Neutral	0.177	Progressive Encephalomyopathy
G15261A	MT-CYB	+	-	0.0171	transition	2	S172N	0.36	benign	0	benign	0.009	Neutral	0.165	Neutral	0.139	Neutral	0.071
C8684T	MT-ATP6	-	+	0.0173	transition	2	T53I	0.289	benign	0.005	benign	0.005	Neutral	0.288	Neutral	0.266	Neutral	0.074
G10143A	MT-ND3	-	+	0.0175	transition	1	G29S	0.47	benign	0	benign	0.001	Neutral	0.112	Neutral	0.378	Neutral	0.057
G9300A	MT-CO3	-	+	0.018	transition	1	A32T	0.435	benign	0	benign	0.002	Neutral	0.119	Neutral	0.275	Neutral	0.088
A13681G	MT-ND5	-	+	0.0182	transition	1	T449A	0.36	benign	0.006	benign	0.011	Neutral	0.498	Neutral	0.287	Neutral	0.03
G5913A	MT-CO1	-	+	0.0188	transition	1	D4N	0.197	benign	0	benign	0	Neutral	0.149	Neutral	0.101	Neutral	0.023	Prostate Cancer
T11204C	MT-ND4	+	+	0.0199	transition	1	F149L	0.615	benign	0	benign	0.002	Unclassified	NA	Neutral	0.359	Neutral	0.242
A14582G	MT-ND6	-	+	0.0204	transition	2	V31A	0.452	benign	0.003	benign	0.011	Neutral	0.202	Neutral	0.498	Neutral	0.2
T8618C	MT-ATP6	+	-	0.0209	transition	2	I31T	0.641	benign	0.081	benign	0.046	Neutral	0.306	Neutral	0.284	Neutral	0.082
A12361G	MT-ND5	+	-	0.0209	transition	1	T9A	0.249	unknown	?	unknown	?	Unclassified	NA	Neutral	0.091	Neutral	0.05	Non alcoholic fatty liver disease
A8566G	MT-ATP6	+	+	0.0211	transition	1	I14V	0.272	benign	0.002	benign	0.005	Neutral	0.407	Neutral	0.125	Neutral	0.092
A14417G	MT-ND6	+	+	0.0213	transition	2	V86A	0.423	benign	0.001	benign	0.004	Neutral	0.155	Neutral	0.19	Neutral	0.128
A15311G	MT-CYB	+	+	0.0215	transition	1	I189V	0.506	benign	0.051	benign	0.081	Neutral	0.364	Neutral	0.174	Neutral	0.123
A15824G	MT-CYB	+	+	0.0223	transition	1	T360A	0.249	benign	0	benign	0	Unclassified	NA	Neutral	0.236	Neutral	0.175
A12026G	MT-ND4	+	+	0.0224	transition	1	I423V	0.277	benign	0.011	benign	0.01	Neutral	0.453	Neutral	0.126	Neutral	0.077	DM
G15323A	MT-CYB	-	+	0.0226	transition	1	A193T	0.517	benign	0.001	benign	0.005	Neutral	0.265	Neutral	0.125	Neutral	0.053
T12811C	MT-ND5	+	+	0.0231	transition	1	Y159H	0.587	benign	0.004	benign	0.011	Neutral	0.409	Neutral	0.271	Neutral	0.175	Possible LHON factor
A15758G	MT-CYB	+	+	0.0232	transition	1	I338V	0.499	benign	0.001	benign	0.004	Neutral	0.314	Neutral	0.311	Neutral	0.149
A14053G	MT-ND5	+	+	0.024	transition	1	T573A	0.409	benign	0	benign	0	Neutral	0.278	Neutral	0.147	Neutral	0.028
G13145A	MT-ND5	-	+	0.0285	transition	2	S270N	0.583	benign	0	benign	0.004	Neutral	0.396	Neutral	0.162	Neutral	0.064
G6366A	MT-CO1	+	+	0.0287	transition	1	V155I	0.278	benign	0	benign	0.001	Neutral	0.165	Neutral	0.147	Neutral	0.033
T8705C	MT-ATP6	-	+	0.0288	transition	2	M60T	0.202	benign	0	benign	0.001	Unclassified	NA	Neutral	0.465	Neutral	0.147
G4048A	MT-ND1	+	+	0.0288	transition	1	D248N	0.37	benign	0	benign	0.001	Neutral	0.132	Neutral	0.08	Neutral	0.032
G4048C	MT-ND1	+	-	0.0288	transversion	1	D248H	0.392	benign	0.12	benign	0.199	Neutral	0.248	Neutral	0.123	Neutral	0.079
G9064A	MT-ATP6	-	+	0.0293	transition	1	A180T	0.61	benign	0.011	benign	0.02	Neutral	0.251	Neutral	0.202	Neutral	0.083
C3992T	MT-ND1	+	-	0.0295	transition	2	T229M	0.664	benign	0.001	benign	0.007	Neutral	0.225	Neutral	0.223	Neutral	0.087
T10084C	MT-ND3	+	-	0.0302	transition	2	I9T	0.414	benign	0	benign	0	Neutral	0.181	Neutral	0.222	Neutral	0.058
C4025T	MT-ND1	-	+	0.0322	transition	2	T240M	0.386	benign	0.017	benign	0.097	Neutral	0.323	Neutral	0.216	Neutral	0.154
G9966A	MT-CO3	+	+	0.0328	transition	1	V254I	0.255	benign	0	benign	0	Neutral	0.178	Neutral	0.162	Neutral	0.043
G8557A	MT-ATP6	+	+	0.0332	transition	1	A11T	0.223	benign	0.002	benign	0.004	Neutral	0.321	Neutral	0.237	Neutral	0.168
A14927G	MT-CYB	-	+	0.0333	transition	1	T61A	0.493	benign	0	benign	0.001	Neutral	0.307	Neutral	0.179	Neutral	0.117
T6253C	MT-CO1	+	+	0.0342	transition	2	M117T	0.458	benign	0	benign	0	Neutral	0.305	Neutral	0.159	Neutral	0.191	Prostate Cancer
A12397G	MT-ND5	+	+	0.0345	transition	1	T21A	0.426	unknown	?	unknown	?	Unclassified	NA	Neutral	0.298	Neutral	0.063	PD
A5301G	MT-ND2	+	+	0.0346	transition	1	I278V	0.311	benign	0.005	benign	0.005	Neutral	0.461	Neutral	0.163	Neutral	0.039
T10321C	MT-ND3	+	+	0.0356	transition	2	V88A	0.409	benign	0	benign	0.001	Neutral	0.167	Neutral	0.179	Neutral	0.038
G15314A	MT-CYB	+	+	0.0359	transition	1	A190T	0.501	benign	0	benign	0.001	Neutral	0.265	Neutral	0.208	Neutral	0.137
A13637G	MT-ND5	+	+	0.0363	transition	2	Q434R	0.61	benign	0.003	benign	0.016	Neutral	0.384	Neutral	0.388	Neutral	0.2	Possible LHON factor
G11016A	MT-ND4	-	+	0.0364	transition	2	S86N	0.306	benign	0	benign	0.001	Unclassified	NA	Neutral	0.221	Neutral	0.072
G9053A	MT-ATP6	+	+	0.0367	transition	2	S176N	0.37	benign	0.388	benign	0.134	Neutral	0.443	Neutral	0.296	Neutral	0.296
T4561C	MT-ND2	-	+	0.0404	transition	2	V31A	0.461	benign	0.001	benign	0.005	Neutral	0.38	Neutral	0.258	Neutral	0.131
C12346T	MT-ND5	+	-	0.0404	transition	1	H4Y	0.212	unknown	?	unknown	?	Unclassified	NA	Neutral	0.305	Neutral	0.041
T10609C	MT-ND4L	+	+	0.042	transition	2	M47T	0.481	benign	0.001	benign	0.004	Neutral	0.14	Neutral	0.233	Neutral	0.047
G15110A	MT-CYB	+	+	0.0435	transition	1	A122T	0.441	benign	0	benign	0.005	Neutral	0.157	Neutral	0.241	Neutral	0.099
G7853A	MT-CO2	-	+	0.0459	transition	1	V90I	0.249	benign	0	benign	0.001	Neutral	0.278	Neutral	0.158	Neutral	0.023
C13934T	MT-ND5	+	+	0.0464	transition	2	T533M	0.446	benign	0.026	benign	0.02	Neutral	0.322	Neutral	0.159	Neutral	0.06
A15236G	MT-CYB	+	+	0.0474	transition	1	I164V	0.224	benign	0	benign	0.001	Neutral	0.303	Neutral	0.238	Neutral	0.124
T7389C	MT-CO1	+	+	0.0491	transition	1	Y496H	0.304	benign	0	benign	0	Neutral	0.203	Neutral	0.218	Neutral	0.057
A3505G	MT-ND1	-	+	0.0518	transition	1	T67A	0.455	benign	0.002	benign	0.009	Neutral	0.151	Neutral	0.339	Neutral	0.028
T14110C	MT-ND5	-	+	0.0555	transition	1	F592L	0.669	benign	0.387	benign	0.131	Neutral	0.183	Neutral	0.127	Neutral	0.04
G11696A	MT-ND4	-	+	0.0561	transition	1	V313I	0.581	benign	0	benign	0.005	Neutral	0.333	Neutral	0.133	Neutral	0.041	LHON/LDYT/DEAF/hypertension helper mut.
A3547G	MT-ND1	+	+	0.0564	transition	1	I81V	0.615	benign	0.004	benign	0.032	Neutral	0.14	Neutral	0.137	Neutral	0.024
G7805A	MT-CO2	-	+	0.0565	transition	1	V74I	0.527	benign	0	benign	0.005	Unclassified	NA	Neutral	0.116	Neutral	0.019
G12406A	MT-ND5	+	+	0.0593	transition	1	V24I	0.251	benign	0	benign	0.001	Unclassified	NA	Neutral	0.146	Neutral	0.023
G15431A	MT-CYB	-	+	0.0596	transition	1	A229T	0.147	benign	0.049	benign	0.147	Neutral	0.378	Neutral	0.239	Neutral	0.135
A3796T	MT-ND1	+	+	0.0613	transversion	1	T164S	0.52	benign	0.003	benign	0.022	Neutral	0.172	Neutral	0.286	Neutral	0.06
A3796G	MT-ND1	-	+	0.0613	transition	1	T164A	0.54	benign	0.001	benign	0.013	Neutral	0.191	Neutral	0.228	Neutral	0.096	Adult-Onset Dystonia
T15693C	MT-CYB	-	+	0.0634	transition	2	M316T	0.229	benign	0	benign	0.004	Neutral	0.225	Neutral	0.206	Neutral	0.071	Possibly LVNC cardiomyopathy-associated
G13759A	MT-ND5	+	+	0.0634	transition	1	A475T	0.251	benign	0	benign	0.001	Neutral	0.388	Neutral	0.089	Neutral	0.072
A12358G	MT-ND5	-	+	0.0651	transition	1	T8A	0.265	unknown	?	unknown	?	Unclassified	NA	Neutral	0.094	Neutral	0.058
G3316A	MT-ND1	+	+	0.0652	transition	1	A4T	0.463	benign	0	benign	0.001	Unclassified	NA	Neutral	0.201	Neutral	0.03	NIDDM/LHON/PEO
T14178C	MT-ND6	+	+	0.0666	transition	1	I166V	0.516	benign	0.005	benign	0.023	Neutral	0.101	Neutral	0.08	Neutral	0.081
G5046A	MT-ND2	+	+	0.069	transition	1	V193I	0.483	benign	0.026	benign	0.024	Neutral	0.352	Neutral	0.138	Neutral	0.069
A7146G	MT-CO1	+	+	0.0719	transition	1	T415A	0.309	benign	0.011	benign	0.013	Neutral	0.168	Neutral	0.261	Neutral	0.055
A15746G	MT-CYB	-	+	0.0781	transition	1	I334V	0.149	benign	0	benign	0.001	Neutral	0.304	Neutral	0.201	Neutral	0.078
A13966G	MT-ND5	-	+	0.0785	transition	1	T544A	0.385	benign	0.001	benign	0.005	Neutral	0.342	Neutral	0.247	Neutral	0.09
G7598A	MT-CO2	-	+	0.0887	transition	1	A5T	0.342	benign	0	benign	0.001	Unclassified	NA	Neutral	0.23	Neutral	0.067	Possible LHON helper variant
A12950G	MT-ND5	-	+	0.0953	transition	2	N205S	0.426	benign	0.007	benign	0.035	Neutral	0.398	Neutral	0.127	Neutral	0.031
G4491A	MT-ND2	-	+	0.1301	transition	1	V8I	0.439	benign	0	benign	0	Neutral	0.244	Neutral	0.102	Neutral	0.014
C8794T	MT-ATP6	+	+	0.1677	transition	1	H90Y	0.608	benign	0.002	benign	0.003	Neutral	0.431	Neutral	0.16	Neutral	0.009	Exercise Endurance/Coronary Atherosclerosis risk
G5460A	MT-ND2	+	+	0.1778	transition	1	A331T	0.505	benign	0	benign	0	Neutral	0.37	Neutral	0.082	Neutral	0.023	AD/PD
T14318C	MT-ND6	+	+	0.1818	transition	2	N119S	0.437	benign	0.013	benign	0.017	Neutral	0.104	Neutral	0.239	Neutral	0.133
A13105G	MT-ND5	+	+	0.1895	transition	1	I257V	0.35	benign	0.001	benign	0.007	Neutral	0.355	Neutral	0.166	Neutral	0.043
G9477A	MT-CO3	+	+	0.1904	transition	1	V91I	0.249	benign	0	benign	0.001	Neutral	0.134	Neutral	0.282	Neutral	0.097
G13928A	MT-ND5	+	-	0.2072	transition	2	S531N	0.298	benign	0.002	benign	0.004	Neutral	0.446	Neutral	0.217	Neutral	0.244
G8584A	MT-ATP6	-	+	0.2325	transition	1	A20T	0.553	benign	0.004	benign	0.012	Neutral	0.441	Neutral	0.258	Neutral	0.139
T14798A	MT-CYB	+	-	0.2349	transversion	1	F18I	0.679	benign	0.004	benign	0.003	Neutral	0.197	Neutral	0.37	Neutral	0.155
T14798C	MT-CYB	+	+	0.2349	transition	1	F18L	0.609	benign	0	benign	0	Neutral	0.148	Neutral	0.135	Neutral	0.046
T4216C	MT-ND1	-	+	0.2723	transition	1	Y304H	0.611	benign	0	benign	0.006	Neutral	0.112	Neutral	0.16	Neutral	0.074	LHON/Insulin Resistance
C15452A	MT-CYB	+	+	0.495	transversion	1	L236I	0.098	benign	0.029	benign	0.244	Neutral	0.357	Neutral	0.261	Neutral	0.043
C14766T	MT-CYB	+	+	0.6237	transition	2	T7I	0.165	benign	0.001	benign	0.003	Neutral	0.17	Neutral	0.319	Neutral	0.074
A8701G	MT-ATP6	+	+	0.8852	transition	1	T59A	0.14	benign	0.002	benign	0.005	Unclassified	NA	Neutral	0.238	Neutral	0.106
A10398G	MT-ND3	+	+	0.936	transition	1	T114A	0.17	benign	0	benign	0	Neutral	0.087	Neutral	0.093	Neutral	0.014	PD protective factor/longevity/altered cel lpH/metabolic syndrome/breast cancer risk
